# Supplementary material for: Identification of the unique molecular framework of heterophylly in the amphibious plant Callitriche palustris L
Source: Plant Cell. 2021 Jul 23;33(10):3272–92. doi: 10.1093/plcell/koab192 (PMC8505872; doi:10.1093/plcell/koab192)
Supplement: koab192_Supplementary_Data [file koab192_supplementary_data.zip]

Archive with 7 entries (7 files):
- tpc.20.01085_SupplementalDataSet1.xlsx
- tpc.20.01085_SupplementalDataSet2.xlsx
- tpc.20.01085_SupplementalDataSet3.xlsx
- tpc.20.01085_SupplementalDataSet4.xlsx
- tpc.20.01085_SupplementalDataSet5.xlsx
- tpc.20.01085_SupplementalFiguresandTables.pdf
- tpc.20.01085_SupplementalFile1.xlsx
