# Supplementary material for: Identification of the unique molecular framework of heterophylly in the amphibious plant Callitriche palustris L
Source: Plant Cell. 2021 Jul 23;33(10):3272–92. doi: 10.1093/plcell/koab192 (PMC8505872; doi:10.1093/plcell/koab192)
Supplement: koab192_Supplementary_Data [file koab192_supplementary_data.zip › tpc.20.01085_SupplementalDataSet1.xlsx]

## Sheet: Sheet1
Supplemental Data. Koga et al. (2021). Plant Cell. Identification of the unique molecular framework of heterophylly in the amphibious plant Callitriche palustris L.
Supplemental Data Set 1. Sequence and mapping results.
Sample name	Species	State	Tissue	Treatment	SRA ID	Type	Usage	# raw reads (pair)	# filter-passed reads(read1)	# filter-passed reads(read2)	% filter-passed(read1)	% filter-passed(read2)	# mapped reads	% mapped
Cp_Air1	C. palustris	Air	Whole plant	NA	DRR151734	Paired-end	assembly	119,325,136 (mixed)	118965001	109534325	99.7	91.8	NA	NA
Cp_Air2	C. palustris	Air	Whole plant	NA	DRR151735	Paired-end	assembly
Cp_Air3	C. palustris	Air	Whole plant	NA	DRR151736	Paired-end	assembly
Cp_Sub1	C. palustris	Sub	Whole plant	NA	DRR151737	Paired-end	assembly
Cp_Sub2	C. palustris	Sub	Whole plant	NA	DRR151738	Paired-end	assembly
Cp_Sub3	C. palustris	Sub	Whole plant	NA	DRR151739	Paired-end	assembly
Ct	C. terrestris	Air + Sub	Whole plant	NA	DRR151763	Paired-end	assembly	115605284	115571983	107948901	99.97	93.38	NA	NA
Cp_ADL1	C. palustris	Air	Leaf primordia	NA	DRR151740	Single-read*	quantification	5450189	5445997	NA	99.9231	NA	5201302	95.51
Cp_ADL2	C. palustris	Air	Leaf primordia	NA	DRR151741	Single-read*	quantification	6995903	6989560	NA	99.9093	NA	6802125	97.32
Cp_ADL3	C. palustris	Air	Leaf primordia	NA	DRR151742	Single-read*	quantification	7915619	7908966	NA	99.916	NA	7710255	97.49
Cp_SDL1	C. palustris	Sub	Leaf primordia	NA	DRR151743	Single-read*	quantification	4194711	4190041	NA	99.8887	NA	4078576	97.34
Cp_SDL2	C. palustris	Sub	Leaf primordia	NA	DRR151744	Single-read*	quantification	4776751	4772827	NA	99.9179	NA	4650266	97.43
Cp_SDL3	C. palustris	Sub	Leaf primordia	NA	DRR151745	Single-read*	quantification	9335001	9326687	NA	99.9109	NA	9047589	97.01
Cp_AML1	C. palustris	Air	Mature leaves	NA	DRR151746	Single-read*	quantification	8982997	8973237	NA	99.8914	NA	8620129	96.06
Cp_AML2	C. palustris	Air	Mature leaves	NA	DRR151747	Single-read*	quantification	14316271	14273173	NA	99.699	NA	13640866	95.57
Cp_AML3	C. palustris	Air	Mature leaves	NA	DRR151748	Single-read*	quantification	7828238	7818467	NA	99.8752	NA	7566891	96.78
Cp_SML1	C. palustris	Sub	Mature leaves	NA	DRR151749	Single-read*	quantification	7691394	7680228	NA	99.8548	NA	7417511	96.58
Cp_SML2	C. palustris	Sub	Mature leaves	NA	DRR151750	Single-read*	quantification	16128755	16085738	NA	99.7333	NA	15216744	94.6
Cp_SML3	C. palustris	Sub	Mature leaves	NA	DRR151751	Single-read*	quantification	4743709	4737363	NA	99.8662	NA	4595679	97.01
Cp_Ag1	C. palustris	Sub	Leaf primordia	AgNO3 10-6M	DRR151752	Single-read	quantification	19888182	19846863	NA	99.7922	NA	17797069	89.6719
Cp_Ag2	C. palustris	Sub	Leaf primordia	AgNO3 10-6M	DRR151753	Single-read	quantification	19545550	19506734	NA	99.8014	NA	17864126	91.58
Cp_Ag3	C. palustris	Sub	Leaf primordia	AgNO3 10-6M	DRR151754	Single-read	quantification	19489226	19425887	NA	99.675	NA	17605609	90.63
Cp_Uni1	C. palustris	Sub	Leaf primordia	Uniconazole P 10-7M	DRR151755	Single-read	quantification	25431392	25391226	NA	99.8421	NA	23999130	94.52
Cp_Uni2	C. palustris	Sub	Leaf primordia	Uniconazole P 10-7M	DRR151756	Single-read	quantification	14542111	14504624	NA	99.7422	NA	13340506	91.97
Cp_Uni3	C. palustris	Sub	Leaf primordia	Uniconazole P 10-7M	DRR151757	Single-read	quantification	17876526	17809951	NA	99.6276	NA	16314786	91.6
Cp_ABA1	C. palustris	Sub	Leaf primordia	ABA 10-7M	DRR237633	Single-read	quantification	28574654	28573705	NA	99.9967	NA	23144895	81
Cp_ABA2	C. palustris	Sub	Leaf primordia	ABA 10-7M	DRR237634	Single-read	quantification	30272671	30271689	NA	99.9968	NA	28394243	93.8
Cp_ABA3	C. palustris	Sub	Leaf primordia	ABA 10-7M	DRR237635	Single-read	quantification	19362222	19290196	NA	99.628	NA	17831723	92.44
Ct_A1	C. terrestris	Air	Leaf primordia	NA	DRR151764	Single-read	quantification	18769664	18747087	NA	99.8797	NA	16617581	88.64
Ct_A2	C. terrestris	Air	Leaf primordia	NA	DRR151765	Single-read	quantification	21082053	21048152	NA	99.8392	NA	18392782	87.38
Ct_A3	C. terrestris	Air	Leaf primordia	NA	DRR151766	Single-read	quantification	18527902	18480840	NA	99.746	NA	16874960	91.31
Ct_S1	C. terrestris	Sub	Leaf primordia	NA	DRR151767	Single-read	quantification	22443602	22394799	NA	99.7826	NA	21233183	94.81
Ct_S2	C. terrestris	Sub	Leaf primordia	NA	DRR151768	Single-read	quantification	19836605	19388611	NA	97.7416	NA	18616419	96.02
Ct_S3	C. terrestris	Sub	Leaf primordia	NA	DRR151769	Single-read	quantification	21352029	21241499	NA	99.4823	NA	19615651	92.35
						*it was originally paired-end, but first 75 bp of read1 was used to align with other sequenceing
