# Supplementary material for: Identification of the unique molecular framework of heterophylly in the amphibious plant Callitriche palustris L
Source: Plant Cell. 2021 Jul 23;33(10):3272–92. doi: 10.1093/plcell/koab192 (PMC8505872; doi:10.1093/plcell/koab192)
Supplement: koab192_Supplementary_Data [file koab192_supplementary_data.zip › tpc.20.01085_SupplementalDataSet3.xlsx]

## Sheet: Sheet1
Supplemental Data. Koga et al. (2021). Plant Cell. Identification of the unique molecular framework of heterophylly in the amphibious plant Callitriche palustris L.
Supplemental Data Set 3. Measurement of hormone contents.
Hormone	Group	Sample	Treatment	Replicate	Amount (pmol/gFW)
GA1	1	Cpal	Air	1	NA
GA4	1	Cpal	Air	1	NA
ABA	1	Cpal	Air	1	84.1958
SA	1	Cpal	Air	1	833.544
JA	1	Cpal	Air	1	41.435
IAA	1	Cpal	Air	1	26.7953
IAAsp	1	Cpal	Air	1	3.53765
JAIle	1	Cpal	Air	1	0.52433
tZ	2	Cpal	Air	1	1.44789
tZR	2	Cpal	Air	1	4.31831
tZRPs	2	Cpal	Air	1	22.0797
cZ	2	Cpal	Air	1	0.145468
cZR	2	Cpal	Air	1	1.13616
cZRPs	2	Cpal	Air	1	3.43984
DZ	2	Cpal	Air	1	NA
DZR	2	Cpal	Air	1	0.0758641
DZRPs	2	Cpal	Air	1	NA
iP	2	Cpal	Air	1	0.206698
iPR	2	Cpal	Air	1	0.339297
iPRPs	2	Cpal	Air	1	2.95404
tZ7G	2	Cpal	Air	1	1.82835
tZ9G	2	Cpal	Air	1	134.917
tZOG	2	Cpal	Air	1	15.551
cZOG	2	Cpal	Air	1	NA
tZROG	2	Cpal	Air	1	0.331494
cZROG	2	Cpal	Air	1	NA
tZRPsOG	2	Cpal	Air	1	NA
cZRPsOG	2	Cpal	Air	1	NA
DZ9G	2	Cpal	Air	1	3.52397
iP7G	2	Cpal	Air	1	0.489001
iP9G	2	Cpal	Air	1	270.014
GA1	1	Cpal	Air	2	NA
GA4	1	Cpal	Air	2	NA
ABA	1	Cpal	Air	2	112.972
SA	1	Cpal	Air	2	1111.5
JA	1	Cpal	Air	2	15.5745
IAA	1	Cpal	Air	2	29.1021
IAAsp	1	Cpal	Air	2	NA
JAIle	1	Cpal	Air	2	NA
tZ	2	Cpal	Air	2	1.40918
tZR	2	Cpal	Air	2	3.7657
tZRPs	2	Cpal	Air	2	15.9585
cZ	2	Cpal	Air	2	0.174754
cZR	2	Cpal	Air	2	1.20929
cZRPs	2	Cpal	Air	2	3.14335
DZ	2	Cpal	Air	2	NA
DZR	2	Cpal	Air	2	0.0439422
DZRPs	2	Cpal	Air	2	NA
iP	2	Cpal	Air	2	0.244002
iPR	2	Cpal	Air	2	0.334699
iPRPs	2	Cpal	Air	2	3.45679
tZ7G	2	Cpal	Air	2	2.46759
tZ9G	2	Cpal	Air	2	163.553
tZOG	2	Cpal	Air	2	19.2476
cZOG	2	Cpal	Air	2	NA
tZROG	2	Cpal	Air	2	0.469571
cZROG	2	Cpal	Air	2	0.119452
tZRPsOG	2	Cpal	Air	2	NA
cZRPsOG	2	Cpal	Air	2	NA
DZ9G	2	Cpal	Air	2	2.68285
iP7G	2	Cpal	Air	2	0.618407
iP9G	2	Cpal	Air	2	326.732
GA1	1	Cpal	Air	3	NA
GA4	1	Cpal	Air	3	NA
ABA	1	Cpal	Air	3	81.32
SA	1	Cpal	Air	3	NA
JA	1	Cpal	Air	3	21.9818
IAA	1	Cpal	Air	3	25.2305
IAAsp	1	Cpal	Air	3	2.72209
JAIle	1	Cpal	Air	3	NA
tZ	2	Cpal	Air	3	1.04059
tZR	2	Cpal	Air	3	2.74477
tZRPs	2	Cpal	Air	3	10.4542
cZ	2	Cpal	Air	3	0.166717
cZR	2	Cpal	Air	3	0.939462
cZRPs	2	Cpal	Air	3	2.44042
DZ	2	Cpal	Air	3	NA
DZR	2	Cpal	Air	3	0.0287383
DZRPs	2	Cpal	Air	3	NA
iP	2	Cpal	Air	3	0.172129
iPR	2	Cpal	Air	3	0.38554
iPRPs	2	Cpal	Air	3	3.14837
tZ7G	2	Cpal	Air	3	1.60393
tZ9G	2	Cpal	Air	3	125.682
tZOG	2	Cpal	Air	3	14.4207
cZOG	2	Cpal	Air	3	0.175505
tZROG	2	Cpal	Air	3	0.284294
cZROG	2	Cpal	Air	3	NA
tZRPsOG	2	Cpal	Air	3	NA
cZRPsOG	2	Cpal	Air	3	NA
DZ9G	2	Cpal	Air	3	1.74915
iP7G	2	Cpal	Air	3	0.421525
iP9G	2	Cpal	Air	3	307.021
GA1	1	Cpal	Sub	1	NA
GA4	1	Cpal	Sub	1	NA
ABA	1	Cpal	Sub	1	0.687872
SA	1	Cpal	Sub	1	NA
JA	1	Cpal	Sub	1	12.2015
IAA	1	Cpal	Sub	1	32.607
IAAsp	1	Cpal	Sub	1	3.32794
JAIle	1	Cpal	Sub	1	NA
tZ	2	Cpal	Sub	1	0.364526
tZR	2	Cpal	Sub	1	1.32612
tZRPs	2	Cpal	Sub	1	4.96429
cZ	2	Cpal	Sub	1	0.204857
cZR	2	Cpal	Sub	1	2.1749
cZRPs	2	Cpal	Sub	1	4.5491
DZ	2	Cpal	Sub	1	NA
DZR	2	Cpal	Sub	1	NA
DZRPs	2	Cpal	Sub	1	NA
iP	2	Cpal	Sub	1	0.131335
iPR	2	Cpal	Sub	1	0.307774
iPRPs	2	Cpal	Sub	1	2.75067
tZ7G	2	Cpal	Sub	1	0.134114
tZ9G	2	Cpal	Sub	1	22.6857
tZOG	2	Cpal	Sub	1	2.42358
cZOG	2	Cpal	Sub	1	0.353401
tZROG	2	Cpal	Sub	1	0.119594
cZROG	2	Cpal	Sub	1	0.285432
tZRPsOG	2	Cpal	Sub	1	NA
cZRPsOG	2	Cpal	Sub	1	NA
DZ9G	2	Cpal	Sub	1	0.395153
iP7G	2	Cpal	Sub	1	0.170891
iP9G	2	Cpal	Sub	1	152.807
GA1	1	Cpal	Sub	2	NA
GA4	1	Cpal	Sub	2	NA
ABA	1	Cpal	Sub	2	0.8461
SA	1	Cpal	Sub	2	NA
JA	1	Cpal	Sub	2	14.564
IAA	1	Cpal	Sub	2	35.0768
IAAsp	1	Cpal	Sub	2	1.97714
JAIle	1	Cpal	Sub	2	NA
tZ	2	Cpal	Sub	2	0.349791
tZR	2	Cpal	Sub	2	1.15316
tZRPs	2	Cpal	Sub	2	7.31608
cZ	2	Cpal	Sub	2	0.122816
cZR	2	Cpal	Sub	2	1.09907
cZRPs	2	Cpal	Sub	2	4.9533
DZ	2	Cpal	Sub	2	NA
DZR	2	Cpal	Sub	2	NA
DZRPs	2	Cpal	Sub	2	NA
iP	2	Cpal	Sub	2	0.113926
iPR	2	Cpal	Sub	2	0.116848
iPRPs	2	Cpal	Sub	2	1.7986
tZ7G	2	Cpal	Sub	2	0.162646
tZ9G	2	Cpal	Sub	2	22.2928
tZOG	2	Cpal	Sub	2	2.24393
cZOG	2	Cpal	Sub	2	0.270607
tZROG	2	Cpal	Sub	2	0.0773571
cZROG	2	Cpal	Sub	2	0.181086
tZRPsOG	2	Cpal	Sub	2	NA
cZRPsOG	2	Cpal	Sub	2	NA
DZ9G	2	Cpal	Sub	2	0.44668
iP7G	2	Cpal	Sub	2	NA
iP9G	2	Cpal	Sub	2	92.0335
GA1	1	Cpal	Sub	3	NA
GA4	1	Cpal	Sub	3	NA
ABA	1	Cpal	Sub	3	0.786801
SA	1	Cpal	Sub	3	NA
JA	1	Cpal	Sub	3	10.1597
IAA	1	Cpal	Sub	3	36.872
IAAsp	1	Cpal	Sub	3	1.96363
JAIle	1	Cpal	Sub	3	NA
tZ	2	Cpal	Sub	3	0.255671
tZR	2	Cpal	Sub	3	0.975176
tZRPs	2	Cpal	Sub	3	5.91867
cZ	2	Cpal	Sub	3	0.144693
cZR	2	Cpal	Sub	3	1.82284
cZRPs	2	Cpal	Sub	3	6.49918
DZ	2	Cpal	Sub	3	NA
DZR	2	Cpal	Sub	3	0.0169247
DZRPs	2	Cpal	Sub	3	NA
iP	2	Cpal	Sub	3	0.0970376
iPR	2	Cpal	Sub	3	0.175544
iPRPs	2	Cpal	Sub	3	2.45649
tZ7G	2	Cpal	Sub	3	0.143805
tZ9G	2	Cpal	Sub	3	21.0989
tZOG	2	Cpal	Sub	3	2.05156
cZOG	2	Cpal	Sub	3	0.135133
tZROG	2	Cpal	Sub	3	0.0892847
cZROG	2	Cpal	Sub	3	0.194803
tZRPsOG	2	Cpal	Sub	3	NA
cZRPsOG	2	Cpal	Sub	3	NA
DZ9G	2	Cpal	Sub	3	0.397543
iP7G	2	Cpal	Sub	3	NA
iP9G	2	Cpal	Sub	3	108.137
GA1	1	Cpal	ABA	1	NA
GA4	1	Cpal	ABA	1	NA
ABA	1	Cpal	ABA	1	79.4565
SA	1	Cpal	ABA	1	520.461
JA	1	Cpal	ABA	1	47.075
IAA	1	Cpal	ABA	1	25.5787
IAAsp	1	Cpal	ABA	1	5.60805
JAIle	1	Cpal	ABA	1	NA
tZ	2	Cpal	ABA	1	0.583296
tZR	2	Cpal	ABA	1	0.586538
tZRPs	2	Cpal	ABA	1	2.54465
cZ	2	Cpal	ABA	1	NA
cZR	2	Cpal	ABA	1	0.785515
cZRPs	2	Cpal	ABA	1	1.86607
DZ	2	Cpal	ABA	1	NA
DZR	2	Cpal	ABA	1	0.0183951
DZRPs	2	Cpal	ABA	1	NA
iP	2	Cpal	ABA	1	0.656893
iPR	2	Cpal	ABA	1	0.168052
iPRPs	2	Cpal	ABA	1	2.68591
tZ7G	2	Cpal	ABA	1	0.347721
tZ9G	2	Cpal	ABA	1	33.5837
tZOG	2	Cpal	ABA	1	6.72475
cZOG	2	Cpal	ABA	1	0.50747
tZROG	2	Cpal	ABA	1	0.0620443
cZROG	2	Cpal	ABA	1	NA
tZRPsOG	2	Cpal	ABA	1	NA
cZRPsOG	2	Cpal	ABA	1	NA
DZ9G	2	Cpal	ABA	1	0.219744
iP7G	2	Cpal	ABA	1	0.810969
iP9G	2	Cpal	ABA	1	649.979
GA1	1	Cpal	ABA	2	NA
GA4	1	Cpal	ABA	2	NA
ABA	1	Cpal	ABA	2	115.1
SA	1	Cpal	ABA	2	743.967
JA	1	Cpal	ABA	2	88.252
IAA	1	Cpal	ABA	2	24.5466
IAAsp	1	Cpal	ABA	2	4.69143
JAIle	1	Cpal	ABA	2	0.554092
tZ	2	Cpal	ABA	2	0.669337
tZR	2	Cpal	ABA	2	1.33597
tZRPs	2	Cpal	ABA	2	2.30654
cZ	2	Cpal	ABA	2	0.190876
cZR	2	Cpal	ABA	2	0.997249
cZRPs	2	Cpal	ABA	2	1.47025
DZ	2	Cpal	ABA	2	NA
DZR	2	Cpal	ABA	2	0.0170964
DZRPs	2	Cpal	ABA	2	NA
iP	2	Cpal	ABA	2	0.400924
iPR	2	Cpal	ABA	2	0.348462
iPRPs	2	Cpal	ABA	2	1.7942
tZ7G	2	Cpal	ABA	2	0.357581
tZ9G	2	Cpal	ABA	2	34.7752
tZOG	2	Cpal	ABA	2	6.47465
cZOG	2	Cpal	ABA	2	0.364769
tZROG	2	Cpal	ABA	2	0.0346611
cZROG	2	Cpal	ABA	2	NA
tZRPsOG	2	Cpal	ABA	2	NA
cZRPsOG	2	Cpal	ABA	2	NA
DZ9G	2	Cpal	ABA	2	0.308607
iP7G	2	Cpal	ABA	2	0.354472
iP9G	2	Cpal	ABA	2	416.245
GA1	1	Cpal	ABA	3	NA
GA4	1	Cpal	ABA	3	NA
ABA	1	Cpal	ABA	3	95.6994
SA	1	Cpal	ABA	3	604.352
JA	1	Cpal	ABA	3	71.6494
IAA	1	Cpal	ABA	3	27.0776
IAAsp	1	Cpal	ABA	3	4.16965
JAIle	1	Cpal	ABA	3	0.570586
tZ	2	Cpal	ABA	3	0.459291
tZR	2	Cpal	ABA	3	0.868888
tZRPs	2	Cpal	ABA	3	2.72714
cZ	2	Cpal	ABA	3	0.127871
cZR	2	Cpal	ABA	3	0.670428
cZRPs	2	Cpal	ABA	3	1.83688
DZ	2	Cpal	ABA	3	NA
DZR	2	Cpal	ABA	3	NA
DZRPs	2	Cpal	ABA	3	NA
iP	2	Cpal	ABA	3	0.510489
iPR	2	Cpal	ABA	3	0.179743
iPRPs	2	Cpal	ABA	3	1.96921
tZ7G	2	Cpal	ABA	3	0.387947
tZ9G	2	Cpal	ABA	3	37.1371
tZOG	2	Cpal	ABA	3	5.94883
cZOG	2	Cpal	ABA	3	0.204296
tZROG	2	Cpal	ABA	3	0.0382255
cZROG	2	Cpal	ABA	3	NA
tZRPsOG	2	Cpal	ABA	3	NA
cZRPsOG	2	Cpal	ABA	3	NA
DZ9G	2	Cpal	ABA	3	0.275034
iP7G	2	Cpal	ABA	3	0.655569
iP9G	2	Cpal	ABA	3	521.284
GA1	1	Cpal	Ag	1	NA
GA4	1	Cpal	Ag	1	NA
ABA	1	Cpal	Ag	1	1.83289
SA	1	Cpal	Ag	1	913.168
JA	1	Cpal	Ag	1	172.201
IAA	1	Cpal	Ag	1	11.967
IAAsp	1	Cpal	Ag	1	13.4474
JAIle	1	Cpal	Ag	1	1.38496
tZ	2	Cpal	Ag	1	0.332695
tZR	2	Cpal	Ag	1	2.92744
tZRPs	2	Cpal	Ag	1	6.34725
cZ	2	Cpal	Ag	1	NA
cZR	2	Cpal	Ag	1	1.2181
cZRPs	2	Cpal	Ag	1	1.95135
DZ	2	Cpal	Ag	1	NA
DZR	2	Cpal	Ag	1	0.0760334
DZRPs	2	Cpal	Ag	1	NA
iP	2	Cpal	Ag	1	0.172743
iPR	2	Cpal	Ag	1	0.982754
iPRPs	2	Cpal	Ag	1	5.22829
tZ7G	2	Cpal	Ag	1	0.168248
tZ9G	2	Cpal	Ag	1	21.3591
tZOG	2	Cpal	Ag	1	3.67286
cZOG	2	Cpal	Ag	1	0.56703
tZROG	2	Cpal	Ag	1	0.216897
cZROG	2	Cpal	Ag	1	0.403122
tZRPsOG	2	Cpal	Ag	1	NA
cZRPsOG	2	Cpal	Ag	1	NA
DZ9G	2	Cpal	Ag	1	1.57073
iP7G	2	Cpal	Ag	1	0.248472
iP9G	2	Cpal	Ag	1	247.094
GA1	1	Cpal	Ag	2	NA
GA4	1	Cpal	Ag	2	NA
ABA	1	Cpal	Ag	2	1.63084
SA	1	Cpal	Ag	2	663.442
JA	1	Cpal	Ag	2	212.752
IAA	1	Cpal	Ag	2	11.1867
IAAsp	1	Cpal	Ag	2	7.29254
JAIle	1	Cpal	Ag	2	1.8045
tZ	2	Cpal	Ag	2	0.377126
tZR	2	Cpal	Ag	2	1.94899
tZRPs	2	Cpal	Ag	2	6.91987
cZ	2	Cpal	Ag	2	0.1003
cZR	2	Cpal	Ag	2	1.05275
cZRPs	2	Cpal	Ag	2	2.28002
DZ	2	Cpal	Ag	2	NA
DZR	2	Cpal	Ag	2	0.0391575
DZRPs	2	Cpal	Ag	2	0.121601
iP	2	Cpal	Ag	2	0.237074
iPR	2	Cpal	Ag	2	0.380804
iPRPs	2	Cpal	Ag	2	4.98218
tZ7G	2	Cpal	Ag	2	0.186575
tZ9G	2	Cpal	Ag	2	22.4526
tZOG	2	Cpal	Ag	2	3.49701
cZOG	2	Cpal	Ag	2	0.335587
tZROG	2	Cpal	Ag	2	0.15084
cZROG	2	Cpal	Ag	2	0.234458
tZRPsOG	2	Cpal	Ag	2	NA
cZRPsOG	2	Cpal	Ag	2	NA
DZ9G	2	Cpal	Ag	2	1.83946
iP7G	2	Cpal	Ag	2	0.204997
iP9G	2	Cpal	Ag	2	178.754
GA1	1	Cpal	Ag	3	NA
GA4	1	Cpal	Ag	3	NA
ABA	1	Cpal	Ag	3	1.37852
SA	1	Cpal	Ag	3	786.228
JA	1	Cpal	Ag	3	156.093
IAA	1	Cpal	Ag	3	9.57381
IAAsp	1	Cpal	Ag	3	4.74205
JAIle	1	Cpal	Ag	3	0.575267
tZ	2	Cpal	Ag	3	0.360939
tZR	2	Cpal	Ag	3	7.24035
tZRPs	2	Cpal	Ag	3	5.18989
cZ	2	Cpal	Ag	3	NA
cZR	2	Cpal	Ag	3	3.04963
cZRPs	2	Cpal	Ag	3	1.6754
DZ	2	Cpal	Ag	3	NA
DZR	2	Cpal	Ag	3	0.158564
DZRPs	2	Cpal	Ag	3	0.132842
iP	2	Cpal	Ag	3	0.235457
iPR	2	Cpal	Ag	3	1.42754
iPRPs	2	Cpal	Ag	3	2.19945
tZ7G	2	Cpal	Ag	3	0.178486
tZ9G	2	Cpal	Ag	3	24.7849
tZOG	2	Cpal	Ag	3	4.49471
cZOG	2	Cpal	Ag	3	NA
tZROG	2	Cpal	Ag	3	0.158142
cZROG	2	Cpal	Ag	3	0.117831
tZRPsOG	2	Cpal	Ag	3	NA
cZRPsOG	2	Cpal	Ag	3	NA
DZ9G	2	Cpal	Ag	3	2.09254
iP7G	2	Cpal	Ag	3	0.153566
iP9G	2	Cpal	Ag	3	193.406
GA1	1	Cpal	Uni	1	NA
GA4	1	Cpal	Uni	1	NA
ABA	1	Cpal	Uni	1	1.57233
SA	1	Cpal	Uni	1	1552.37
JA	1	Cpal	Uni	1	59.9316
IAA	1	Cpal	Uni	1	23.6148
IAAsp	1	Cpal	Uni	1	7.85664
JAIle	1	Cpal	Uni	1	NA
tZ	2	Cpal	Uni	1	1.11871
tZR	2	Cpal	Uni	1	1.36138
tZRPs	2	Cpal	Uni	1	7.84861
cZ	2	Cpal	Uni	1	NA
cZR	2	Cpal	Uni	1	0.884117
cZRPs	2	Cpal	Uni	1	2.43163
DZ	2	Cpal	Uni	1	NA
DZR	2	Cpal	Uni	1	NA
DZRPs	2	Cpal	Uni	1	NA
iP	2	Cpal	Uni	1	0.370261
iPR	2	Cpal	Uni	1	0.142387
iPRPs	2	Cpal	Uni	1	1.52192
tZ7G	2	Cpal	Uni	1	1.45107
tZ9G	2	Cpal	Uni	1	189.757
tZOG	2	Cpal	Uni	1	17.6101
cZOG	2	Cpal	Uni	1	NA
tZROG	2	Cpal	Uni	1	0.688033
cZROG	2	Cpal	Uni	1	0.358813
tZRPsOG	2	Cpal	Uni	1	NA
cZRPsOG	2	Cpal	Uni	1	NA
DZ9G	2	Cpal	Uni	1	1.19919
iP7G	2	Cpal	Uni	1	0.660159
iP9G	2	Cpal	Uni	1	629.907
GA1	1	Cpal	Uni	2	NA
GA4	1	Cpal	Uni	2	NA
ABA	1	Cpal	Uni	2	4.02296
SA	1	Cpal	Uni	2	466.359
JA	1	Cpal	Uni	2	41.4359
IAA	1	Cpal	Uni	2	12.6016
IAAsp	1	Cpal	Uni	2	5.09997
JAIle	1	Cpal	Uni	2	0.770188
tZ	2	Cpal	Uni	2	1.49763
tZR	2	Cpal	Uni	2	2.31382
tZRPs	2	Cpal	Uni	2	14.3073
cZ	2	Cpal	Uni	2	0.232754
cZR	2	Cpal	Uni	2	1.28673
cZRPs	2	Cpal	Uni	2	5.42771
DZ	2	Cpal	Uni	2	NA
DZR	2	Cpal	Uni	2	NA
DZRPs	2	Cpal	Uni	2	NA
iP	2	Cpal	Uni	2	0.571178
iPR	2	Cpal	Uni	2	0.289083
iPRPs	2	Cpal	Uni	2	5.17593
tZ7G	2	Cpal	Uni	2	0.984173
tZ9G	2	Cpal	Uni	2	129.083
tZOG	2	Cpal	Uni	2	14.49
cZOG	2	Cpal	Uni	2	NA
tZROG	2	Cpal	Uni	2	0.623088
cZROG	2	Cpal	Uni	2	0.204729
tZRPsOG	2	Cpal	Uni	2	NA
cZRPsOG	2	Cpal	Uni	2	NA
DZ9G	2	Cpal	Uni	2	1.47366
iP7G	2	Cpal	Uni	2	0.715791
iP9G	2	Cpal	Uni	2	706.716
GA1	1	Cpal	Uni	3	NA
GA4	1	Cpal	Uni	3	NA
ABA	1	Cpal	Uni	3	4.07256
SA	1	Cpal	Uni	3	654.457
JA	1	Cpal	Uni	3	56.014
IAA	1	Cpal	Uni	3	14.1357
IAAsp	1	Cpal	Uni	3	4.41933
JAIle	1	Cpal	Uni	3	0.89541
tZ	2	Cpal	Uni	3	1.44796
tZR	2	Cpal	Uni	3	2.37713
tZRPs	2	Cpal	Uni	3	12.6325
cZ	2	Cpal	Uni	3	0.203305
cZR	2	Cpal	Uni	3	1.40003
cZRPs	2	Cpal	Uni	3	5.08596
DZ	2	Cpal	Uni	3	NA
DZR	2	Cpal	Uni	3	NA
DZRPs	2	Cpal	Uni	3	NA
iP	2	Cpal	Uni	3	0.878823
iPR	2	Cpal	Uni	3	0.30568
iPRPs	2	Cpal	Uni	3	5.97768
tZ7G	2	Cpal	Uni	3	1.09534
tZ9G	2	Cpal	Uni	3	127.885
tZOG	2	Cpal	Uni	3	14.477
cZOG	2	Cpal	Uni	3	NA
tZROG	2	Cpal	Uni	3	0.635779
cZROG	2	Cpal	Uni	3	0.259828
tZRPsOG	2	Cpal	Uni	3	NA
cZRPsOG	2	Cpal	Uni	3	NA
DZ9G	2	Cpal	Uni	3	2.14029
iP7G	2	Cpal	Uni	3	0.961169
iP9G	2	Cpal	Uni	3	819.961
GA1	1	Cter	Air	1	1.63572
GA4	1	Cter	Air	1	NA
ABA	1	Cter	Air	1	19.9297
SA	1	Cter	Air	1	1066.4
JA	1	Cter	Air	1	13.1133
IAA	1	Cter	Air	1	38.3396
IAAsp	1	Cter	Air	1	12.8946
JAIle	1	Cter	Air	1	NA
tZ	2	Cter	Air	1	0.475529
tZR	2	Cter	Air	1	0.314733
tZRPs	2	Cter	Air	1	4.83148
cZ	2	Cter	Air	1	0.135558
cZR	2	Cter	Air	1	0.415448
cZRPs	2	Cter	Air	1	1.7096
DZ	2	Cter	Air	1	NA
DZR	2	Cter	Air	1	NA
DZRPs	2	Cter	Air	1	NA
iP	2	Cter	Air	1	0.159794
iPR	2	Cter	Air	1	NA
iPRPs	2	Cter	Air	1	1.62338
tZ7G	2	Cter	Air	1	0.596892
tZ9G	2	Cter	Air	1	32.5375
tZOG	2	Cter	Air	1	6.54342
cZOG	2	Cter	Air	1	NA
tZROG	2	Cter	Air	1	0.109046
cZROG	2	Cter	Air	1	0.359358
tZRPsOG	2	Cter	Air	1	NA
cZRPsOG	2	Cter	Air	1	NA
DZ9G	2	Cter	Air	1	1.04241
iP7G	2	Cter	Air	1	0.488103
iP9G	2	Cter	Air	1	165.424
GA1	1	Cter	Air	2	1.85438
GA4	1	Cter	Air	2	NA
ABA	1	Cter	Air	2	9.93767
SA	1	Cter	Air	2	749.089
JA	1	Cter	Air	2	9.83564
IAA	1	Cter	Air	2	35.8905
IAAsp	1	Cter	Air	2	15.2346
JAIle	1	Cter	Air	2	NA
tZ	2	Cter	Air	2	0.474699
tZR	2	Cter	Air	2	0.312312
tZRPs	2	Cter	Air	2	8.45978
cZ	2	Cter	Air	2	0.106276
cZR	2	Cter	Air	2	0.400738
cZRPs	2	Cter	Air	2	1.79109
DZ	2	Cter	Air	2	NA
DZR	2	Cter	Air	2	NA
DZRPs	2	Cter	Air	2	NA
iP	2	Cter	Air	2	0.156152
iPR	2	Cter	Air	2	0.0454645
iPRPs	2	Cter	Air	2	2.73419
tZ7G	2	Cter	Air	2	0.576551
tZ9G	2	Cter	Air	2	32.2383
tZOG	2	Cter	Air	2	7.24947
cZOG	2	Cter	Air	2	NA
tZROG	2	Cter	Air	2	0.0569124
cZROG	2	Cter	Air	2	0.229276
tZRPsOG	2	Cter	Air	2	NA
cZRPsOG	2	Cter	Air	2	NA
DZ9G	2	Cter	Air	2	0.937423
iP7G	2	Cter	Air	2	0.47062
iP9G	2	Cter	Air	2	193.618
GA1	1	Cter	Air	3	1.58273
GA4	1	Cter	Air	3	NA
ABA	1	Cter	Air	3	10.5041
SA	1	Cter	Air	3	580.953
JA	1	Cter	Air	3	12.5186
IAA	1	Cter	Air	3	41.7677
IAAsp	1	Cter	Air	3	11.2048
JAIle	1	Cter	Air	3	0.369937
tZ	2	Cter	Air	3	0.332588
tZR	2	Cter	Air	3	0.238079
tZRPs	2	Cter	Air	3	3.98031
cZ	2	Cter	Air	3	0.0955436
cZR	2	Cter	Air	3	0.385906
cZRPs	2	Cter	Air	3	1.69667
DZ	2	Cter	Air	3	NA
DZR	2	Cter	Air	3	NA
DZRPs	2	Cter	Air	3	NA
iP	2	Cter	Air	3	0.14069
iPR	2	Cter	Air	3	0.0396372
iPRPs	2	Cter	Air	3	1.21484
tZ7G	2	Cter	Air	3	0.527713
tZ9G	2	Cter	Air	3	30.1086
tZOG	2	Cter	Air	3	6.76761
cZOG	2	Cter	Air	3	NA
tZROG	2	Cter	Air	3	0.0737202
cZROG	2	Cter	Air	3	0.316146
tZRPsOG	2	Cter	Air	3	NA
cZRPsOG	2	Cter	Air	3	NA
DZ9G	2	Cter	Air	3	0.818199
iP7G	2	Cter	Air	3	0.436838
iP9G	2	Cter	Air	3	185.363
GA1	1	Cter	Sub	1	NA
GA4	1	Cter	Sub	1	NA
ABA	1	Cter	Sub	1	2.1211
SA	1	Cter	Sub	1	579.326
JA	1	Cter	Sub	1	39.293
IAA	1	Cter	Sub	1	37.4526
IAAsp	1	Cter	Sub	1	33.7357
JAIle	1	Cter	Sub	1	NA
tZ	2	Cter	Sub	1	1.17702
tZR	2	Cter	Sub	1	3.28758
tZRPs	2	Cter	Sub	1	81.8413
cZ	2	Cter	Sub	1	0.0769017
cZR	2	Cter	Sub	1	0.350636
cZRPs	2	Cter	Sub	1	2.93331
DZ	2	Cter	Sub	1	NA
DZR	2	Cter	Sub	1	0.0280639
DZRPs	2	Cter	Sub	1	0.510997
iP	2	Cter	Sub	1	0.411505
iPR	2	Cter	Sub	1	0.169415
iPRPs	2	Cter	Sub	1	13.5402
tZ7G	2	Cter	Sub	1	0.75082
tZ9G	2	Cter	Sub	1	38.8328
tZOG	2	Cter	Sub	1	5.47523
cZOG	2	Cter	Sub	1	NA
tZROG	2	Cter	Sub	1	0.424417
cZROG	2	Cter	Sub	1	0.100732
tZRPsOG	2	Cter	Sub	1	NA
cZRPsOG	2	Cter	Sub	1	NA
DZ9G	2	Cter	Sub	1	0.684054
iP7G	2	Cter	Sub	1	0.751203
iP9G	2	Cter	Sub	1	271.043
GA1	1	Cter	Sub	2	NA
GA4	1	Cter	Sub	2	NA
ABA	1	Cter	Sub	2	1.64677
SA	1	Cter	Sub	2	524.016
JA	1	Cter	Sub	2	26.6821
IAA	1	Cter	Sub	2	27.3603
IAAsp	1	Cter	Sub	2	26.8182
JAIle	1	Cter	Sub	2	NA
tZ	2	Cter	Sub	2	0.767458
tZR	2	Cter	Sub	2	2.23885
tZRPs	2	Cter	Sub	2	60.5755
cZ	2	Cter	Sub	2	0.0798511
cZR	2	Cter	Sub	2	0.541388
cZRPs	2	Cter	Sub	2	3.62313
DZ	2	Cter	Sub	2	NA
DZR	2	Cter	Sub	2	0.0396636
DZRPs	2	Cter	Sub	2	0.471754
iP	2	Cter	Sub	2	0.431587
iPR	2	Cter	Sub	2	0.119658
iPRPs	2	Cter	Sub	2	7.36941
tZ7G	2	Cter	Sub	2	0.70323
tZ9G	2	Cter	Sub	2	36.2472
tZOG	2	Cter	Sub	2	4.67599
cZOG	2	Cter	Sub	2	NA
tZROG	2	Cter	Sub	2	0.367947
cZROG	2	Cter	Sub	2	0.129539
tZRPsOG	2	Cter	Sub	2	NA
cZRPsOG	2	Cter	Sub	2	NA
DZ9G	2	Cter	Sub	2	0.822553
iP7G	2	Cter	Sub	2	0.791356
iP9G	2	Cter	Sub	2	280.761
GA1	1	Cter	Sub	3	NA
GA4	1	Cter	Sub	3	NA
ABA	1	Cter	Sub	3	1.66659
SA	1	Cter	Sub	3	680.542
JA	1	Cter	Sub	3	25.5097
IAA	1	Cter	Sub	3	28.7485
IAAsp	1	Cter	Sub	3	24.8599
JAIle	1	Cter	Sub	3	NA
tZ	2	Cter	Sub	3	1.40432
tZR	2	Cter	Sub	3	5.31215
tZRPs	2	Cter	Sub	3	116.324
cZ	2	Cter	Sub	3	NA
cZR	2	Cter	Sub	3	0.355882
cZRPs	2	Cter	Sub	3	3.31709
DZ	2	Cter	Sub	3	0.0579384
DZR	2	Cter	Sub	3	0.0377149
DZRPs	2	Cter	Sub	3	0.733574
iP	2	Cter	Sub	3	0.255485
iPR	2	Cter	Sub	3	0.138724
iPRPs	2	Cter	Sub	3	10.464
tZ7G	2	Cter	Sub	3	1.03563
tZ9G	2	Cter	Sub	3	50.0136
tZOG	2	Cter	Sub	3	9.0306
cZOG	2	Cter	Sub	3	NA
tZROG	2	Cter	Sub	3	0.881376
cZROG	2	Cter	Sub	3	NA
tZRPsOG	2	Cter	Sub	3	0.118116
cZRPsOG	2	Cter	Sub	3	NA
DZ9G	2	Cter	Sub	3	0.961785
iP7G	2	Cter	Sub	3	0.656715
iP9G	2	Cter	Sub	3	244.575
