# Supplementary material for: Identification of the unique molecular framework of heterophylly in the amphibious plant Callitriche palustris L
Source: Plant Cell. 2021 Jul 23;33(10):3272–92. doi: 10.1093/plcell/koab192 (PMC8505872; doi:10.1093/plcell/koab192)
Supplement: koab192_Supplementary_Data [file koab192_supplementary_data.zip › tpc.20.01085_SupplementalDataSet4.xlsx]

## Sheet: candidate_geneset
Supplemental Data. Koga et al. (2021). Plant Cell. Identification of the unique molecular framework of heterophylly in the amphibious plant Callitriche palustris L.
Supplemental Data Set 4. Annotations of the candidate gene set.
Cp.gene	DEG in DL	DEG in AG	DEG in Uni	DEG in ABA	DEG in ML	Isoforms	Cds	Blastxhit	Symbol	Descriptions	Annotation	TF family	Gene name	Arabidopsis orthologs
Cluster-100908.0	-1	-1	-1	-1	-1	1	Yes	AT2G31980.1	AtCYS2, CYS2	PHYTOCYSTATIN 2	NA	NA	NA	NA
Cluster-15696.0	-1	-1	-1	-1	-1	4	Yes	AT1G70830.1	MLP28	MLP-like protein 28	NA	NA	NA	NA
Cluster-26761.0	-1	-1	-1	-1	-1	1	Yes	AT5G20630.1	GLP3, GLP3A, GLP3B, ATGER3, GER3	germin 3	NA	NA	NA	NA
Cluster-26761.1	-1	-1	-1	-1	-1	1	Yes	AT5G20630.1	GLP3, GLP3A, GLP3B, ATGER3, GER3	germin 3	NA	NA	NA	NA
Cluster-39675.0	-1	-1	-1	-1	-1	1	Yes	AT5G67470.1	ATFH6, FH6	formin homolog 6	NA	NA	NA	NA
Cluster-43086.0	-1	-1	-1	-1	-1	1	Yes	NA	NA	NA	NA	NA	NA	NA
Cluster-43086.1	-1	-1	-1	-1	-1	1	Yes	NA	NA	NA	NA	NA	NA	NA
Cluster-45159.1	-1	-1	-1	-1	-1	14	Yes	AT5G62165.1	AGL42	AGAMOUS-like 42	TF	MIKC_MADS	AGL14L1	AGL14/19/20/42
Cluster-45503.0	-1	-1	-1	-1	-1	1	Yes	AT5G50915.1	NA	basic helix-loop-helix (bHLH) DNA-binding superfamily protein	TF	bHLH	bHLH1A	AT5G50915
Cluster-45503.1	-1	-1	-1	-1	-1	2	Yes	AT5G50915.1	NA	basic helix-loop-helix (bHLH) DNA-binding superfamily protein	TF	bHLH	bHLH1B	AT5G50915
Cluster-50707.1	-1	-1	-1	-1	-1	3	Yes	AT1G08500.1	ENODL18, AtENODL18	early nodulin-like protein 18	NA	NA	NA	NA
Cluster-52309.2	-1	-1	-1	-1	-1	2	Yes	AT1G67510.1	NA	Leucine-rich repeat protein kinase family protein	NA	NA	NA	NA
Cluster-55513.0	-1	-1	-1	-1	-1	1	No	AT5G15490.1	NA	UDP-glucose 6-dehydrogenase family protein	NA	NA	NA	NA
Cluster-55929.1	-1	-1	-1	-1	-1	2	Yes	AT5G01170.1	NA	Protein of unknown function (DUF740)	NA	NA	NA	NA
Cluster-57510.0	-1	-1	-1	-1	-1	2	Yes	AT5G60850.1	OBP4	OBF binding protein 4	TF	Dof	OBP4L2	OBP4
Cluster-60360.0	-1	-1	-1	-1	-1	4	Yes	AT2G38110.1	ATGPAT6, GPAT6	glycerol-3-phosphate acyltransferase 6	NA	NA	NA	NA
Cluster-61934.1	-1	-1	-1	-1	-1	2	Yes	AT4G17870.1	PYR1, RCAR11	Polyketide cyclase/dehydrase and lipid transport superfamily protein	PYR/PYL	NA	NA	NA
Cluster-62401.0	-1	-1	-1	-1	-1	1	Yes	AT5G41761.1	NA	unknown protein	Transporter	NA	NA	NA
Cluster-62401.1	-1	-1	-1	-1	-1	1	Yes	AT5G41761.1	NA	unknown protein	Transporter	NA	NA	NA
Cluster-65544.1	-1	-1	-1	-1	-1	9	Yes	AT2G46240.1	BAG6, ATBAG6	BCL-2-associated athanogene 6	NA	NA	NA	NA
Cluster-71087.1	-1	-1	-1	-1	-1	4	Yes	AT1G55850.1	ATCSLE1, CSLE1	cellulose synthase like E1	NA	NA	NA	NA
Cluster-74655.0	-1	-1	-1	-1	-1	1	No	NA	NA	NA	NA	NA	NA	NA
Cluster-77886.3	-1	-1	-1	-1	-1	1	Yes	AT3G18050.1	NA	unknown protein	NA	NA	NA	NA
Cluster-78270.0	-1	-1	-1	-1	-1	2	Yes	AT2G02450.2	ANAC034, ANAC035, LOV1, NAC035	NAC domain containing protein 35	TF	NAC	LOV1L1A	LOV1
Cluster-78270.1	-1	-1	-1	-1	-1	2	Yes	AT2G02450.2	ANAC034, ANAC035, LOV1, NAC035	NAC domain containing protein 35	TF	NAC	LOV1L1B	LOV1
Cluster-84428.2	-1	-1	-1	-1	-1	5	Yes	AT1G12110.1	NRT1.1, CHL1-1, NRT1, B-1, ATNRT1, CHL1	nitrate transporter 1.1	NA	NA	NA	NA
Cluster-85549.2	-1	-1	-1	-1	-1	2	Yes	AT5G44360.1	NA	FAD-binding Berberine family protein	NA	NA	NA	NA
Cluster-89456.3	-1	-1	-1	-1	-1	14	Yes	AT3G42170.1	NA	BED zinc finger	NA	NA	NA	NA
Cluster-94347.2	-1	-1	-1	-1	-1	2	Yes	AT2G20560.1	NA	DNAJ heat shock family protein	NA	NA	NA	NA
Cluster-98969.0	-1	-1	-1	-1	-1	6	Yes	AT1G68570.1	NA	Major facilitator superfamily protein	Transporter	NA	NA	NA
Cluster-102762.2	-1	-1	-1	-1	0	2	No	AT1G51200.1	NA	A20/AN1-like zinc finger family protein	NA	NA	NA	NA
Cluster-103288.0	-1	-1	-1	-1	0	1	No	NA	NA	NA	NA	NA	NA	NA
Cluster-1043.0	-1	-1	-1	-1	0	2	Yes	AT3G46710.1	NA	NB-ARC domain-containing disease resistance protein	NA	NA	NA	NA
Cluster-10847.0	-1	-1	-1	-1	0	1	No	NA	NA	NA	PYR/PYL	NA	NA	NA
Cluster-1839.0	-1	-1	-1	-1	0	1	Yes	NA	NA	NA	NA	NA	NA	NA
Cluster-18801.0	-1	-1	-1	-1	0	2	No	NA	NA	NA	NA	NA	NA	NA
Cluster-23900.0	-1	-1	-1	-1	0	1	Yes	AT5G60850.1	OBP4	OBF binding protein 4	TF	Dof	OBP4L1	OBP4
Cluster-23930.1	-1	-1	-1	-1	0	1	Yes	AT5G65700.1	BAM1	Leucine-rich receptor-like protein kinase family protein	RLP	NA	BAMLB	No ortholog
Cluster-23930.4	-1	-1	-1	-1	0	4	Yes	AT5G65700.1	BAM1	Leucine-rich receptor-like protein kinase family protein	RLP	NA	BAMLC	No ortholog
Cluster-26104.0	-1	-1	-1	-1	0	2	Yes	AT4G08267.1	NA	hAT transposon superfamily protein	NA	NA	NA	NA
Cluster-2759.0	-1	-1	-1	-1	0	1	Yes	AT5G52860.1	NA	ABC-2 type transporter family protein	NA	NA	NA	NA
Cluster-2839.0	-1	-1	-1	-1	0	1	No	NA	NA	NA	NA	NA	NA	NA
Cluster-31669.0	-1	-1	-1	-1	0	3	Yes	AT3G28200.1	NA	Peroxidase superfamily protein	NA	NA	NA	NA
Cluster-32460.0	-1	-1	-1	-1	0	10	Yes	AT1G08790.1	NA	Protein of unknown function (DUF1685)	NA	NA	NA	NA
Cluster-33185.0	-1	-1	-1	-1	0	1	Yes	AT2G15490.1	UGT73B4	UDP-glycosyltransferase 73B4	NA	NA	NA	NA
Cluster-33766.0	-1	-1	-1	-1	0	2	Yes	AT2G36570.1	NA	Leucine-rich repeat protein kinase family protein	RLP	NA	NA	NA
Cluster-3485.3	-1	-1	-1	-1	0	2	Yes	NA	NA	NA	RLP	NA	NA	NA
Cluster-37553.0	-1	-1	-1	-1	0	1	No	NA	NA	NA	NA	NA	NA	NA
Cluster-4006.0	-1	-1	-1	-1	0	1	Yes	NA	NA	NA	NA	NA	NA	NA
Cluster-40548.11	-1	-1	-1	-1	0	10	Yes	AT4G08950.1	EXO	Phosphate-responsive 1 family protein	NA	NA	NA	NA
Cluster-43340.1	-1	-1	-1	-1	0	4	Yes	AT3G58810.1	MTPA2, ATMTPA2, MTP3, ATMTP3	metal tolerance protein A2	NA	NA	NA	NA
Cluster-4729.0	-1	-1	-1	-1	0	1	No	NA	NA	NA	NA	NA	NA	NA
Cluster-48731.0	-1	-1	-1	-1	0	1	Yes	AT3G28340.1	GATL10	galacturonosyltransferase-like 10	NA	NA	NA	NA
Cluster-57173.0	-1	-1	-1	-1	0	1	No	AT5G43920.1	NA	transducin family protein / WD-40 repeat family protein	NA	NA	NA	NA
Cluster-59493.0	-1	-1	-1	-1	0	2	Yes	NA	NA	NA	NA	NA	NA	NA
Cluster-59566.0	-1	-1	-1	-1	0	4	Yes	AT2G38070.1	NA	Protein of unknown function (DUF740)	NA	NA	NA	NA
Cluster-62748.2	-1	-1	-1	-1	0	5	No	NA	NA	NA	NA	NA	NA	NA
Cluster-62748.6	-1	-1	-1	-1	0	3	Yes	NA	NA	NA	NA	NA	NA	NA
Cluster-70729.0	-1	-1	-1	-1	0	1	Yes	AT1G28310.2	NA	Dof-type zinc finger DNA-binding family protein	TF	Dof	Dof1.4L	Dof1.4
Cluster-72084.10	-1	-1	-1	-1	0	1	No	AT5G13640.1	ATPDAT, PDAT, PDAT1	phospholipid:diacylglycerol acyltransferase	NA	NA	NA	NA
Cluster-72084.11	-1	-1	-1	-1	0	1	No	AT5G13640.1	ATPDAT, PDAT, PDAT1	phospholipid:diacylglycerol acyltransferase	NA	NA	NA	NA
Cluster-72084.8	-1	-1	-1	-1	0	1	Yes	AT5G13640.1	ATPDAT, PDAT, PDAT1	phospholipid:diacylglycerol acyltransferase	NA	NA	NA	NA
Cluster-73231.1	-1	-1	-1	-1	0	1	Yes	AT3G02260.1	BIG, DOC1, TIR3, UMB1, ASA1, LPR1, CRM1	auxin transport protein (BIG)	NA	NA	NA	NA
Cluster-73698.4	-1	-1	-1	-1	0	3	Yes	NA	NA	NA	NA	NA	NA	NA
Cluster-73874.1	-1	-1	-1	-1	0	1	Yes	AT3G06120.1	MUTE	basic helix-loop-helix (bHLH) DNA-binding superfamily protein	TF	bHLH	SPCHB	SPCH
Cluster-76062.0	-1	-1	-1	-1	0	2	Yes	NA	NA	NA	NA	NA	NA	NA
Cluster-77115.1	-1	-1	-1	-1	0	1	Yes	AT2G42690.1	NA	alpha/beta-Hydrolases superfamily protein	NA	NA	NA	NA
Cluster-78433.0	-1	-1	-1	-1	0	1	No	NA	NA	NA	NA	NA	NA	NA
Cluster-78853.1	-1	-1	-1	-1	0	1	Yes	AT5G17730.1	NA	P-loop containing nucleoside triphosphate hydrolases superfamily protein	NA	NA	NA	NA
Cluster-78853.2	-1	-1	-1	-1	0	2	Yes	AT5G17760.1	NA	P-loop containing nucleoside triphosphate hydrolases superfamily protein	NA	NA	NA	NA
Cluster-80565.1	-1	-1	-1	-1	0	1	Yes	AT1G23530.1	NA	unknown protein	NA	NA	NA	NA
Cluster-82058.0	-1	-1	-1	-1	0	3	Yes	AT1G04240.1	SHY2, IAA3	AUX/IAA transcriptional regulator family protein	TF	ARF	IAA3L	IAA3
Cluster-83809.0	-1	-1	-1	-1	0	2	Yes	AT2G38152.1	NA	alpha 1,4-glycosyltransferase family protein	NA	NA	NA	NA
Cluster-84395.2	-1	-1	-1	-1	0	12	Yes	AT2G39690.1	NA	Protein of unknown function, DUF547	NA	NA	NA	NA
Cluster-84554.0	-1	-1	-1	-1	0	2	Yes	NA	NA	NA	NA	NA	NA	NA
Cluster-85544.0	-1	-1	-1	-1	0	2	Yes	AT1G43760.1	NA	DNAse I-like superfamily protein	NA	NA	NA	NA
Cluster-87540.0	-1	-1	-1	-1	0	3	Yes	NA	NA	NA	NA	NA	NA	NA
Cluster-88460.0	-1	-1	-1	-1	0	2	Yes	AT3G28340.1	GATL10	galacturonosyltransferase-like 10	NA	NA	NA	NA
Cluster-89533.1	-1	-1	-1	-1	0	1	Yes	AT3G63250.1	HMT-2, ATHMT-2, HMT2	homocysteine methyltransferase 2	NA	NA	NA	NA
Cluster-90104.0	-1	-1	-1	-1	0	1	Yes	AT3G46620.1	NA	zinc finger (C3HC4-type RING finger) family protein	NA	NA	NA	NA
Cluster-94025.0	-1	-1	-1	-1	0	1	No	NA	NA	NA	NA	NA	NA	NA
Cluster-94347.0	-1	-1	-1	-1	0	1	Yes	AT2G20560.1	NA	DNAJ heat shock family protein	NA	NA	NA	NA
Cluster-94347.1	-1	-1	-1	-1	0	1	Yes	AT2G20560.1	NA	DNAJ heat shock family protein	NA	NA	NA	NA
Cluster-94548.0	-1	-1	-1	-1	0	4	Yes	AT1G75820.1	CLV1, FAS3, FLO5, ATCLV1	Leucine-rich receptor-like protein kinase family protein	RLP	NA	CLV1	CLV1
Cluster-94732.1	-1	-1	-1	-1	0	2	Yes	AT2G36420.1	NA	unknown protein	NA	NA	NA	NA
Cluster-97105.10	-1	-1	-1	-1	0	2	No	NA	NA	NA	NA	NA	NA	NA
Cluster-103436.0	-1	-1	-1	-1	1	1	Yes	AT1G70420.1	NA	Protein of unknown function (DUF1645)	NA	NA	NA	NA
Cluster-36233.0	-1	-1	-1	-1	1	2	Yes	AT5G22000.2	RHF2A	RING-H2 group F2A	NA	NA	NA	NA
Cluster-68953.0	-1	-1	-1	-1	1	1	Yes	NA	NA	NA	NA	NA	NA	NA
Cluster-68965.1	-1	-1	-1	-1	1	3	Yes	NA	NA	NA	NA	NA	NA	NA
Cluster-100242.0	-1	-1	0	-1	-1	2	Yes	AT4G25150.1	NA	HAD superfamily, subfamily IIIB acid phosphatase	NA	NA	NA	NA
Cluster-100386.1	-1	-1	0	-1	-1	1	Yes	AT1G76080.1	ATCDSP32, CDSP32	chloroplastic drought-induced stress protein of 32 kD	NA	NA	NA	NA
Cluster-35902.0	-1	-1	0	-1	-1	2	Yes	AT3G44610.1	NA	Protein kinase superfamily protein	NA	NA	NA	NA
Cluster-61939.1	-1	-1	0	-1	-1	2	Yes	AT2G28100.1	ATFUC1, FUC1	alpha-L-fucosidase 1	NA	NA	NA	NA
Cluster-64336.4	-1	-1	0	-1	-1	1	Yes	AT5G28300.1	NA	Duplicated homeodomain-like superfamily protein	TF	Trihelix	GT2L	GT2L
Cluster-74059.0	-1	-1	0	-1	-1	4	Yes	AT3G27250.1	NA	unknown protein	NA	NA	NA	NA
Cluster-95441.0	-1	-1	0	-1	-1	3	Yes	AT2G02450.2	ANAC034, ANAC035, LOV1, NAC035	NAC domain containing protein 35	TF	NAC	LOV1L2	LOV1
Cluster-95598.0	-1	-1	0	-1	-1	2	No	NA	NA	NA	NA	NA	NA	NA
Cluster-100386.0	-1	-1	0	-1	0	2	Yes	AT1G76080.1	ATCDSP32, CDSP32	chloroplastic drought-induced stress protein of 32 kD	NA	NA	NA	NA
Cluster-10805.0	-1	-1	0	-1	0	1	Yes	NA	NA	NA	NA	NA	NA	NA
Cluster-2164.0	-1	-1	0	-1	0	1	Yes	NA	NA	NA	NA	NA	NA	NA
Cluster-73874.0	-1	-1	0	-1	0	1	Yes	AT3G06120.1	MUTE	basic helix-loop-helix (bHLH) DNA-binding superfamily protein	TF	bHLH	SPCHA	SPCH
Cluster-883.0	-1	-1	0	-1	0	1	No	NA	NA	NA	NA	NA	NA	NA
Cluster-97170.0	-1	-1	0	-1	0	4	Yes	AT2G34770.1	FAH1, ATFAH1	fatty acid hydroxylase 1	NA	NA	NA	NA
Cluster-99946.1	-1	-1	0	-1	0	1	Yes	AT1G76080.1	ATCDSP32, CDSP32	chloroplastic drought-induced stress protein of 32 kD	NA	NA	NA	NA
Cluster-55185.0	-1	-1	0	-1	1	2	Yes	AT5G60200.1	TMO6	TARGET OF MONOPTEROS 6	TF	Dof	TMO6L	TMO6, Dof2.1
Cluster-74027.1	1	1	-1	1	0	6	Yes	AT5G14180.1	MPL1	Myzus persicae-induced lipase 1	NA	NA	NA	NA
Cluster-9121.0	1	1	-1	1	0	1	Yes	AT5G14180.1	MPL1	Myzus persicae-induced lipase 1	NA	NA	NA	NA
Cluster-98193.0	1	1	-1	1	0	1	Yes	AT5G14180.1	MPL1	Myzus persicae-induced lipase 1	NA	NA	NA	NA
Cluster-57011.1	1	1	-1	1	1	2	Yes	AT5G05440.1	PYL5, RCAR8	Polyketide cyclase/dehydrase and lipid transport superfamily protein	PYR/PYL	NA	NA	NA
Cluster-86347.0	1	1	-1	1	1	2	Yes	AT1G03430.1	AHP5	histidine-containing phosphotransfer factor 5	NA	NA	NA	NA
Cluster-86347.1	1	1	-1	1	1	3	Yes	AT3G21510.1	AHP1	histidine-containing phosphotransmitter 1	NA	NA	NA	NA
Cluster-86347.2	1	1	-1	1	1	3	Yes	AT3G21510.1	AHP1	histidine-containing phosphotransmitter 1	NA	NA	NA	NA
Cluster-98109.0	1	1	-1	1	1	1	No	AT3G47340.1	ASN1, DIN6, AT-ASN1	glutamine-dependent asparagine synthase 1	NA	NA	NA	NA
Cluster-13176.0	1	1	0	1	0	1	Yes	AT4G39490.1	CYP96A10	cytochrome P450, family 96, subfamily A, polypeptide 10	NA	NA	NA	NA
Cluster-18121.1	1	1	0	1	0	2	Yes	NA	NA	NA	NA	NA	NA	NA
Cluster-18121.2	1	1	0	1	0	1	Yes	NA	NA	NA	NA	NA	NA	NA
Cluster-38562.1	1	1	0	1	0	4	Yes	AT2G39435.1	NA	Phosphatidylinositol N-acetyglucosaminlytransferase subunit P-related	NA	NA	NA	NA
Cluster-40049.0	1	1	0	1	0	1	Yes	AT2G46670.1	NA	CCT motif family protein	NA	NA	NA	NA
Cluster-40500.0	1	1	0	1	0	1	Yes	AT4G28000.1	NA	P-loop containing nucleoside triphosphate hydrolases superfamily protein	NA	NA	NA	NA
Cluster-48775.0	1	1	0	1	0	2	Yes	AT1G76690.1	OPR2, ATOPR2	12-oxophytodienoate reductase 2	NA	NA	NA	NA
Cluster-62322.2	1	1	0	1	0	1	Yes	AT1G80920.1	J8	Chaperone DnaJ-domain superfamily protein	NA	NA	NA	NA
Cluster-64023.0	1	1	0	1	0	2	Yes	AT5G14180.1	MPL1	Myzus persicae-induced lipase 1	NA	NA	NA	NA
Cluster-65572.0	1	1	0	1	0	4	Yes	AT4G22120.1	NA	ERD (early-responsive to dehydration stress) family protein	Transporter	NA	NA	NA
Cluster-65572.1	1	1	0	1	0	5	Yes	AT4G22120.1	NA	ERD (early-responsive to dehydration stress) family protein	Transporter	NA	NA	NA
Cluster-67708.4	1	1	0	1	0	3	Yes	AT5G09960.1	NA	FUNCTIONS IN: molecular_function unknown	NA	NA	NA	NA
Cluster-70675.0	1	1	0	1	0	1	Yes	AT1G15520.1	PDR12, ATPDR12, ABCG40, ATABCG40	pleiotropic drug resistance 12	Transporter	NA	NA	NA
Cluster-74027.0	1	1	0	1	0	4	Yes	AT5G14180.1	MPL1	Myzus persicae-induced lipase 1	NA	NA	NA	NA
Cluster-74027.2	1	1	0	1	0	1	Yes	AT5G14180.1	MPL1	Myzus persicae-induced lipase 1	NA	NA	NA	NA
Cluster-74027.3	1	1	0	1	0	9	Yes	AT5G14180.1	MPL1	Myzus persicae-induced lipase 1	NA	NA	NA	NA
Cluster-98338.2	1	1	0	1	0	3	Yes	AT5G03320.1	NA	Protein kinase superfamily protein	NA	NA	NA	NA
TRINITY_DN62799_c0_g1	1	1	0	1	0	1	Yes	AT1G15520.1	PDR12, ATPDR12, ABCG40, ATABCG40	pleiotropic drug resistance 12	NA	NA	NA	NA
Cluster-10130.0	1	1	0	1	1	10	Yes	AT4G23050.2	NA	PAS domain-containing protein tyrosine kinase family protein	NA	NA	NA	NA
Cluster-10130.1	1	1	0	1	1	13	Yes	AT4G23050.2	NA	PAS domain-containing protein tyrosine kinase family protein	NA	NA	NA	NA
Cluster-101939.0	1	1	0	1	1	1	No	AT5G63160.1	BT1	BTB and TAZ domain protein 1	NA	NA	NA	NA
Cluster-101939.1	1	1	0	1	1	3	Yes	AT5G50260.1	NA	Cysteine proteinases superfamily protein	NA	NA	NA	NA
Cluster-101939.2	1	1	0	1	1	1	Yes	AT5G63160.1	BT1	BTB and TAZ domain protein 1	NA	NA	NA	NA
Cluster-102280.0	1	1	0	1	1	3	Yes	AT4G21200.1	ATGA2OX8, GA2OX8	gibberellin 2-oxidase 8	NA	NA	GA2OX8	GA2OX8
Cluster-12429.1	1	1	0	1	1	1	Yes	AT2G40330.1	PYL6, RCAR9	PYR1-like 6	PYR/PYL	NA	NA	NA
Cluster-12429.4	1	1	0	1	1	1	Yes	AT5G05440.1	PYL5, RCAR8	Polyketide cyclase/dehydrase and lipid transport superfamily protein	NA	NA	NA	NA
Cluster-17073.0	1	1	0	1	1	1	Yes	AT1G19250.1	FMO1	flavin-dependent monooxygenase 1	NA	NA	NA	NA
Cluster-18598.0	1	1	0	1	1	1	Yes	AT1G15520.1	PDR12, ATPDR12, ABCG40, ATABCG40	pleiotropic drug resistance 12	Transporter	NA	NA	NA
Cluster-23458.2	1	1	0	1	1	1	No	NA	NA	NA	NA	NA	NA	NA
Cluster-29397.0	1	1	0	1	1	1	Yes	AT1G15520.1	PDR12, ATPDR12, ABCG40, ATABCG40	pleiotropic drug resistance 12	Transporter	NA	NA	NA
Cluster-32372.1	1	1	0	1	1	5	Yes	AT1G15520.1	PDR12, ATPDR12, ABCG40, ATABCG40	pleiotropic drug resistance 12	Transporter	NA	NA	NA
Cluster-42382.0	1	1	0	1	1	1	Yes	AT3G10960.1	ATAZG1, AZG1	AZA-guanine resistant1	NA	NA	NA	NA
Cluster-44584.0	1	1	0	1	1	2	Yes	NA	NA	NA	NA	NA	NA	NA
Cluster-46211.0	1	1	0	1	1	1	No	NA	NA	NA	NA	NA	NA	NA
Cluster-5570.0	1	1	0	1	1	2	Yes	AT1G15520.1	PDR12, ATPDR12, ABCG40, ATABCG40	pleiotropic drug resistance 12	Transporter	NA	NA	NA
Cluster-56157.1	1	1	0	1	1	1	Yes	AT1G15520.1	PDR12, ATPDR12, ABCG40, ATABCG40	pleiotropic drug resistance 12	Transporter	NA	NA	NA
Cluster-56157.4	1	1	0	1	1	2	Yes	AT1G15520.1	PDR12, ATPDR12, ABCG40, ATABCG40	pleiotropic drug resistance 12	Transporter	NA	NA	NA
Cluster-56157.5	1	1	0	1	1	1	Yes	AT2G26910.1	PDR4, ATPDR4	pleiotropic drug resistance 4	Transporter	NA	NA	NA
Cluster-57730.0	1	1	0	1	1	1	Yes	AT2G38310.1	PYL4, RCAR10	PYR1-like 4	PYR/PYL	NA	NA	NA
Cluster-6135.0	1	1	0	1	1	1	Yes	AT1G19250.1	FMO1	flavin-dependent monooxygenase 1	NA	NA	NA	NA
Cluster-64241.1	1	1	0	1	1	3	Yes	AT5G42905.1	NA	Polynucleotidyl transferase, ribonuclease H-like superfamily protein	NA	NA	NA	NA
Cluster-65386.0	1	1	0	1	1	2	Yes	AT2G25490.1	EBF1, FBL6	EIN3-binding F box protein 1	NA	NA	EBF1	EBF1
Cluster-65690.0	1	1	0	1	1	12	Yes	AT4G03510.1	RMA1, ATRMA1	RING membrane-anchor 1	NA	NA	NA	NA
Cluster-67158.0	1	1	0	1	1	1	Yes	AT1G15520.1	PDR12, ATPDR12, ABCG40, ATABCG40	pleiotropic drug resistance 12	Transporter	NA	NA	NA
Cluster-67679.0	1	1	0	1	1	2	Yes	NA	NA	NA	NA	NA	NA	NA
Cluster-68609.0	1	1	0	1	1	1	Yes	AT1G15520.1	PDR12, ATPDR12, ABCG40, ATABCG40	pleiotropic drug resistance 12	Transporter	NA	NA	NA
Cluster-72694.0	1	1	0	1	1	1	No	AT4G03510.1	RMA1, ATRMA1	RING membrane-anchor 1	NA	NA	NA	NA
Cluster-72932.1	1	1	0	1	1	3	Yes	AT1G76690.1	OPR2, ATOPR2	12-oxophytodienoate reductase 2	NA	NA	NA	NA
Cluster-74425.0	1	1	0	1	1	6	Yes	AT4G23895.1	NA	Pleckstrin homology (PH) domain-containing protein	NA	NA	NA	NA
Cluster-82139.0	1	1	0	1	1	3	Yes	AT1G15520.1	PDR12, ATPDR12, ABCG40, ATABCG40	pleiotropic drug resistance 12	NA	NA	NA	NA
Cluster-84293.0	1	1	0	1	1	6	Yes	AT5G35450.1	NA	Disease resistance protein (CC-NBS-LRR class) family	NA	NA	NA	NA
Cluster-96594.0	1	1	0	1	1	1	No	NA	NA	NA	NA	NA	NA	NA
Cluster-97889.0	1	1	0	1	1	2	Yes	AT3G22250.1	NA	UDP-Glycosyltransferase superfamily protein	NA	NA	NA	NA
Cluster-99744.0	1	1	0	1	1	1	Yes	NA	NA	NA	NA	NA	NA	NA
TRINITY_DN29964_c0_g1	1	1	0	1	1	1	No	AT4G03510.1	RMA1, ATRMA1	RING membrane-anchor 1	NA	NA	NA	NA
Cluster-101949.1	1	1	1	1	-1	3	Yes	NA	NA	NA	NA	NA	NA	NA
Cluster-63561.0	1	1	1	1	-1	1	Yes	AT3G11980.1	MS2, FAR2	Jojoba acyl CoA reductase-related male sterility protein	NA	NA	NA	NA
Cluster-64547.0	1	1	1	1	-1	1	Yes	NA	NA	NA	NA	NA	NA	NA
Cluster-74746.0	1	1	1	1	-1	1	Yes	AT1G26945.1	KDR	basic helix-loop-helix (bHLH) DNA-binding superfamily protein	TF	bHLH	PRE1A	PRE1-6
Cluster-74746.1	1	1	1	1	-1	2	Yes	AT5G15160.1	BNQ2, BHLH134	BANQUO 2	TF	bHLH	PRE1B	PRE1-6
Cluster-84592.3	1	1	1	1	-1	3	No	NA	NA	NA	NA	NA	NA	NA
Cluster-96008.0	1	1	1	1	-1	12	Yes	AT3G11980.1	MS2, FAR2	Jojoba acyl CoA reductase-related male sterility protein	NA	NA	NA	NA
Cluster-102001.0	1	1	1	1	0	3	Yes	AT1G30755.1	NA	Protein of unknown function (DUF668)	NA	NA	NA	NA
Cluster-102001.1	1	1	1	1	0	3	Yes	AT1G30755.1	NA	Protein of unknown function (DUF668)	NA	NA	NA	NA
Cluster-102732.0	1	1	1	1	0	2	Yes	AT2G15730.1	NA	P-loop containing nucleoside triphosphate hydrolases superfamily protein	NA	NA	NA	NA
Cluster-23189.0	1	1	1	1	0	1	No	AT5G59970.1	NA	Histone superfamily protein	Histone	NA	NA	NA
Cluster-24222.0	1	1	1	1	0	1	No	NA	NA	NA	NA	NA	NA	NA
Cluster-24284.0	1	1	1	1	0	4	Yes	AT1G80920.1	J8	Chaperone DnaJ-domain superfamily protein	NA	NA	NA	NA
Cluster-24284.1	1	1	1	1	0	4	Yes	AT1G80920.1	J8	Chaperone DnaJ-domain superfamily protein	NA	NA	NA	NA
Cluster-29642.0	1	1	1	1	0	1	No	NA	NA	NA	NA	NA	NA	NA
Cluster-33485.1	1	1	1	1	0	1	Yes	AT2G32660.1	AtRLP22, RLP22	receptor like protein 22	RLP	NA	NA	NA
Cluster-34959.0	1	1	1	1	0	1	Yes	AT1G54690.1	HTA3, H2AXB, G-H2AX, GAMMA-H2AX	gamma histone variant H2AX	Histone	NA	NA	NA
Cluster-37452.1	1	1	1	1	0	1	No	NA	NA	NA	NA	NA	NA	NA
Cluster-39361.0	1	1	1	1	0	1	Yes	AT4G15130.1	ATCCT2, CCT2	phosphorylcholine cytidylyltransferase2	NA	NA	NA	NA
Cluster-43222.0	1	1	1	1	0	1	No	AT5G47730.1	NA	Sec14p-like phosphatidylinositol transfer family protein	NA	NA	NA	NA
Cluster-44193.1	1	1	1	1	0	5	Yes	NA	NA	NA	NA	NA	NA	NA
Cluster-46580.0	1	1	1	1	0	2	Yes	AT5G55160.2	SUM2, SUMO 2, SUMO2, ATSUMO2	small ubiquitin-like modifier 2	NA	NA	NA	NA
Cluster-46604.0	1	1	1	1	0	1	Yes	NA	NA	NA	NA	NA	NA	NA
Cluster-4842.0	1	1	1	1	0	2	Yes	AT3G06070.1	NA	unknown protein	NA	NA	NA	NA
Cluster-53399.0	1	1	1	1	0	3	Yes	AT1G78280.1	NA	transferases, transferring glycosyl groups	NA	NA	NA	NA
Cluster-54770.0	1	1	1	1	0	1	No	NA	NA	NA	NA	NA	NA	NA
Cluster-61754.0	1	1	1	1	0	3	Yes	AT2G37940.1	AtIPCS2	Arabidopsis Inositol phosphorylceramide synthase 2	NA	NA	NA	NA
Cluster-61754.1	1	1	1	1	0	6	Yes	AT2G37940.1	AtIPCS2	Arabidopsis Inositol phosphorylceramide synthase 2	NA	NA	NA	NA
Cluster-61990.0	1	1	1	1	0	1	Yes	AT3G07310.1	NA	Protein of unknown function (DUF760)	NA	NA	NA	NA
Cluster-62322.0	1	1	1	1	0	1	Yes	AT1G80920.1	J8	Chaperone DnaJ-domain superfamily protein	NA	NA	NA	NA
Cluster-62990.0	1	1	1	1	0	3	Yes	AT5G17300.1	RVE1	Homeodomain-like superfamily protein	TF	MYB_related	RVE1	RVE1
Cluster-71055.0	1	1	1	1	0	2	No	NA	NA	NA	NA	NA	NA	NA
Cluster-72128.0	1	1	1	1	0	1	Yes	AT4G38620.1	ATMYB4, MYB4	myb domain protein 4	TF	MYB	MYB4L	MYB4
Cluster-76577.0	1	1	1	1	0	1	No	AT5G65360.1	NA	Histone superfamily protein	Histone	NA	NA	NA
Cluster-8041.14	1	1	1	1	0	1	No	AT1G08880.1	HTA5, H2AXA, G-H2AX, GAMMA-H2AX	Histone superfamily protein	Histone	NA	NA	NA
Cluster-8041.3	1	1	1	1	0	4	Yes	AT1G51060.1	HTA10	histone H2A 10	Histone	NA	NA	NA
Cluster-82091.0	1	1	1	1	0	2	Yes	AT5G27670.1	HTA7	histone H2A 7	Histone	NA	NA	NA
Cluster-92600.0	1	1	1	1	0	1	No	NA	NA	NA	NA	NA	NA	NA
Cluster-92600.3	1	1	1	1	0	9	Yes	AT1G55840.1	NA	Sec14p-like phosphatidylinositol transfer family protein	NA	NA	NA	NA
Cluster-92600.5	1	1	1	1	0	1	Yes	AT1G55840.1	NA	Sec14p-like phosphatidylinositol transfer family protein	NA	NA	NA	NA
Cluster-92798.0	1	1	1	1	0	1	No	AT4G40030.2	NA	Histone superfamily protein	Histone	NA	NA	NA
Cluster-93993.0	1	1	1	1	0	1	Yes	AT2G18050.1	HIS1-3	histone H1-3	Histone	NA	NA	NA
Cluster-95222.0	1	1	1	1	0	5	Yes	AT2G40410.2	NA	Staphylococcal nuclease homologue	NA	NA	NA	NA
Cluster-95222.1	1	1	1	1	0	3	Yes	AT2G40410.2	NA	Staphylococcal nuclease homologue	NA	NA	NA	NA
Cluster-96073.0	1	1	1	1	0	8	Yes	AT4G03500.1	NA	Ankyrin repeat family protein	NA	NA	NA	NA
Cluster-97279.25	1	1	1	1	0	1	No	AT5G59970.1	NA	Histone superfamily protein	Histone	NA	NA	NA
Cluster-98197.0	1	1	1	1	0	1	Yes	AT3G07310.1	NA	Protein of unknown function (DUF760)	NA	NA	NA	NA
Cluster-20008.0	1	1	1	1	1	2	Yes	NA	NA	NA	NA	NA	NA	NA
Cluster-23934.0	1	1	1	1	1	1	No	NA	NA	NA	NA	NA	NA	NA
Cluster-42638.2	1	1	1	1	1	1	Yes	AT2G30620.1	NA	winged-helix DNA-binding transcription factor family protein	Histone	NA	NA	NA
Cluster-47011.0	1	1	1	1	1	1	Yes	AT1G17860.1	NA	Kunitz family trypsin and protease inhibitor protein	NA	NA	NA	NA
Cluster-50150.0	1	1	1	1	1	2	Yes	NA	NA	NA	NA	NA	NA	NA
Cluster-53205.1	1	1	1	1	1	7	Yes	AT1G55790.1	NA	Domain of unknown function (DUF2431)	NA	NA	NA	NA
Cluster-55403.1	1	1	1	1	1	2	Yes	AT5G39090.1	NA	HXXXD-type acyl-transferase family protein	NA	NA	NA	NA
Cluster-55403.2	1	1	1	1	1	2	Yes	AT5G39080.1	NA	HXXXD-type acyl-transferase family protein	NA	NA	NA	NA
Cluster-58373.0	1	1	1	1	1	1	Yes	AT1G14870.1	PCR2	PLANT CADMIUM RESISTANCE 2	NA	NA	NA	NA
Cluster-58373.1	1	1	1	1	1	3	Yes	AT1G14870.1	PCR2	PLANT CADMIUM RESISTANCE 2	NA	NA	NA	NA
Cluster-58689.0	1	1	1	1	1	2	Yes	AT3G59880.1	NA	unknown protein	NA	NA	NA	NA
Cluster-63308.2	1	1	1	1	1	7	Yes	AT3G45090.1	NA	P-loop containing nucleoside triphosphate hydrolases superfamily protein	NA	NA	NA	NA
Cluster-64981.0	1	1	1	1	1	2	Yes	AT3G53960.1	NA	Major facilitator superfamily protein	Transporter	NA	NA	NA
Cluster-66217.4	1	1	1	1	1	1	Yes	NA	NA	NA	NA	NA	NA	NA
Cluster-70421.0	1	1	1	1	1	2	Yes	NA	NA	NA	NA	NA	NA	NA
Cluster-71341.0	1	1	1	1	1	1	No	AT1G54690.1	HTA3, H2AXB, G-H2AX, GAMMA-H2AX	gamma histone variant H2AX	Histone	NA	NA	NA
Cluster-72956.0	1	1	1	1	1	4	Yes	AT1G19250.1	FMO1	flavin-dependent monooxygenase 1	NA	NA	NA	NA
Cluster-72956.1	1	1	1	1	1	3	Yes	AT1G19250.1	FMO1	flavin-dependent monooxygenase 1	NA	NA	NA	NA
Cluster-73447.0	1	1	1	1	1	4	Yes	AT4G31500.1	CYP83B1, SUR2, RNT1, RED1, ATR4	cytochrome P450, family 83, subfamily B, polypeptide 1	NA	NA	NA	NA
Cluster-81605.0	1	1	1	1	1	5	Yes	AT2G34690.1	ACD11	Glycolipid transfer protein (GLTP) family protein	NA	NA	NA	NA
Cluster-82255.0	1	1	1	1	1	3	Yes	AT3G01990.1	ACR6	ACT domain repeat 6	NA	NA	NA	NA
Cluster-82255.1	1	1	1	1	1	4	Yes	AT3G01990.1	ACR6	ACT domain repeat 6	NA	NA	NA	NA
Cluster-82255.2	1	1	1	1	1	2	Yes	AT3G01990.1	ACR6	ACT domain repeat 6	NA	NA	NA	NA
Cluster-87504.1	1	1	1	1	1	1	Yes	NA	NA	NA	NA	NA	NA	NA
Cluster-89030.0	1	1	1	1	1	4	Yes	NA	NA	NA	TF	MYB_related	MYBR1	No ortholog
Cluster-90155.0	1	1	1	1	1	3	Yes	AT1G02205.3	CER1	Fatty acid hydroxylase superfamily	NA	NA	NA	NA
Cluster-93472.0	1	1	1	1	1	2	Yes	AT2G36690.1	NA	2-oxoglutarate (2OG) and Fe(II)-dependent oxygenase superfamily protein	NA	NA	NA	NA
Cluster-94278.0	1	1	1	1	1	1	Yes	AT5G10980.1	NA	Histone superfamily protein	Histone	NA	NA	NA
Cluster-96228.0	1	1	1	1	1	3	Yes	AT5G55630.1	KCO1, TPK1, ATKCO1, ATTPK1	Outward rectifying potassium channel protein	Transporter	NA	NA	NA
Cluster-96382.0	1	1	1	1	1	2	Yes	AT1G19250.1	FMO1	flavin-dependent monooxygenase 1	NA	NA	NA	NA
Cluster-96648.0	1	1	1	1	1	1	No	NA	NA	NA	NA	NA	NA	NA
Cluster-98554.0	1	1	1	1	1	1	Yes	AT5G64460.2	NA	Phosphoglycerate mutase family protein	NA	NA	NA	NA
Cluster-98569.1	1	1	1	1	1	5	Yes	AT1G23010.1	LPR1	Cupredoxin superfamily protein	NA	NA	NA	NA
TRINITY_DN34274_c3_g4	1	1	1	1	1	1	No	NA	NA	NA	NA	NA	NA	NA
