# Supplementary material for: Identification of the unique molecular framework of heterophylly in the amphibious plant Callitriche palustris L
Source: Plant Cell. 2021 Jul 23;33(10):3272–92. doi: 10.1093/plcell/koab192 (PMC8505872; doi:10.1093/plcell/koab192)
Supplement: koab192_Supplementary_Data [file koab192_supplementary_data.zip › tpc.20.01085_SupplementalDataSet5.xlsx]

## Sheet: candidate.down.BP
Supplemental Data. Koga et al. (2021). Plant Cell. Identification of the unique molecular framework of heterophylly in the amphibious plant Callitriche palustris L.
Supplemental Data Set 5. Enriched GO term lists in the candidate gene set.
Enriched GO terms (Biological Process) downregulated in submerged leaf primordia
ID	In transcriptome	In gene set	Expected	p value	q value	Ratio	Enrichment.factor	Term
GO:0010480	7	2	0.00832507	2.92095e-05	0.00650398	0.285714	240.238	microsporocyte differentiation
GO:0045454	48	3	0.0570862	2.69276e-05	0.00650398	0.0625	52.5521	cell redox homeostasis
GO:0048533	7	2	0.00832507	2.92095e-05	0.00650398	0.285714	240.238	sporocyte differentiation
GO:0009934	89	3	0.105847	0.00017071	0.0285086	0.0337079	28.3427	regulation of meristem structural organization
GO:0006979	1807	9	2.14906	0.000296472	0.0396086	0.00498063	4.18788	response to oxidative stress
GO:0006638	157	3	0.18672	0.000897474	0.0461163	0.0191083	16.0669	neutral lipid metabolic process
GO:0006639	157	3	0.18672	0.000897474	0.0461163	0.0191083	16.0669	acylglycerol metabolic process
GO:0006641	148	3	0.176016	0.000756708	0.0461163	0.0202703	17.0439	triglyceride metabolic process
GO:0007167	619	5	0.736174	0.000882322	0.0461163	0.00807754	6.79187	enzyme linked receptor protein signaling pathway
GO:0007169	619	5	0.736174	0.000882322	0.0461163	0.00807754	6.79187	transmembrane receptor protein tyrosine kinase signaling pathway
GO:0019432	139	3	0.165312	0.000630875	0.0461163	0.0215827	18.1475	triglyceride biosynthetic process
GO:0046460	147	3	0.174827	0.000742002	0.0461163	0.0204082	17.1599	neutral lipid biosynthetic process
GO:0046463	147	3	0.174827	0.000742002	0.0461163	0.0204082	17.1599	acylglycerol biosynthetic process

## Sheet: candidate.up.BP
Supplemental Data. Koga et al. (2021). Plant Cell. Identification of the unique molecular framework of heterophylly in the amphibious plant Callitriche palustris L.
Supplemental Data Set 5. Enriched GO term lists in the candidate gene set.
Enriched GO terms (Biological Process) upregulated in submerged leaf primordia
ID	In transcriptome	In gene set	Expected	p value	q value	Ratio	Enrichment.factor	Term
GO:0046864	84	11	0.14729	4.91628e-18	1.11927e-15	0.130952	74.6827	isoprenoid transport
GO:0046865	84	11	0.14729	4.91628e-18	1.11927e-15	0.130952	74.6827	terpenoid transport
GO:0080168	84	11	0.14729	4.91628e-18	1.11927e-15	0.130952	74.6827	abscisic acid transport
GO:0015692	88	11	0.154304	8.4223e-18	1.43811e-15	0.125	71.288	lead ion transport
GO:0015850	121	11	0.212167	3.20219e-16	4.37419e-14	0.0909091	51.8458	organic hydroxy compound transport
GO:0006855	251	12	0.440116	3.29778e-14	3.58351e-12	0.0478088	27.2655	drug transmembrane transport
GO:0015718	185	11	0.324388	3.6727e-14	3.58351e-12	0.0594595	33.91	monocarboxylic acid transport
GO:0015893	336	12	0.589159	1.03336e-12	8.82227e-11	0.0357143	20.368	drug transport
GO:0010193	254	11	0.445376	1.18005e-12	8.9553e-11	0.0433071	24.6982	response to ozone
GO:0050832	1324	19	2.32157	2.14561e-12	1.46545e-10	0.0143505	8.18413	defense response to fungus
GO:0045088	1488	19	2.60913	1.58763e-11	9.85772e-10	0.0127688	7.28211	regulation of innate immune response
GO:0002682	1509	19	2.64596	2.01461e-11	1.02241e-09	0.0125911	7.18077	regulation of immune system process
GO:0043069	683	14	1.19761	2.09571e-11	1.02241e-09	0.0204978	11.69	negative regulation of programmed cell death
GO:0050776	1504	19	2.63719	1.90419e-11	1.02241e-09	0.012633	7.20464	regulation of immune response
GO:0060548	701	14	1.22917	2.94914e-11	1.34284e-09	0.0199715	11.3898	negative regulation of cell death
GO:0009723	1025	16	1.79729	3.99829e-11	1.70677e-09	0.0156098	8.90231	response to ethylene
GO:0098542	4015	29	7.0401	4.54322e-11	1.8253e-09	0.00722291	4.11926	defense response to other organism
GO:0009738	897	15	1.57284	6.5907e-11	2.42794e-09	0.0167224	9.53686	abscisic acid-activated signaling pathway
GO:0042742	1621	19	2.84234	6.75414e-11	2.42794e-09	0.0117212	6.68463	defense response to bacterium
GO:0009755	2540	23	4.45376	8.87448e-11	3.03063e-09	0.00905512	5.16417	hormone-mediated signaling pathway
GO:0071396	1301	17	2.28124	1.44668e-10	4.70517e-09	0.0130669	7.45209	cellular response to lipid
GO:0006869	404	11	0.708394	1.69732e-10	4.71983e-09	0.0272277	15.5281	lipid transport
GO:0070887	3957	28	6.9384	1.69575e-10	4.71983e-09	0.00707607	4.03551	cellular response to chemical stimulus
GO:0071215	962	15	1.68682	1.72761e-10	4.71983e-09	0.0155925	8.89248	cellular response to abscisic acid stimulus
GO:0097306	962	15	1.68682	1.72761e-10	4.71983e-09	0.0155925	8.89248	cellular response to alcohol
GO:0009626	1765	19	3.09484	2.79895e-10	7.14718e-09	0.0107649	6.13925	plant-type hypersensitive response
GO:0034050	1766	19	3.09659	2.82539e-10	7.14718e-09	0.0107588	6.13578	host programmed cell death induced by symbiont
GO:0007165	5276	32	9.2512	3.06772e-10	7.48303e-09	0.0060652	3.45901	signal transduction
GO:0009620	1876	19	3.28947	7.66273e-10	1.80471e-08	0.0101279	5.776	response to fungus
GO:0009595	474	11	0.831135	9.07217e-10	2.06543e-08	0.0232068	13.2349	detection of biotic stimulus
GO:0008219	2129	20	3.73309	9.46094e-10	2.08446e-08	0.00939408	5.35749	cell death
GO:0009617	2146	20	3.7629	1.08365e-09	2.11467e-08	0.00931966	5.31505	response to bacterium
GO:0012501	1916	19	3.35961	1.08303e-09	2.11467e-08	0.00991649	5.65542	programmed cell death
GO:0023052	5533	32	9.70184	1.00471e-09	2.11467e-08	0.00578348	3.29834	signaling
GO:0032870	2883	23	5.0552	1.02691e-09	2.11467e-08	0.0079778	4.54977	cellular response to hormone stimulus
GO:0009751	1512	17	2.65122	1.39717e-09	2.57909e-08	0.0112434	6.41215	response to salicylic acid
GO:0071495	2928	23	5.1341	1.37914e-09	2.57909e-08	0.00785519	4.47985	cellular response to endogenous stimulus
GO:0031347	1955	19	3.42799	1.50534e-09	2.70566e-08	0.00971867	5.5426	regulation of defense response
GO:0048583	2696	22	4.7273	1.66177e-09	2.91023e-08	0.00816024	4.65382	regulation of response to stimulus
GO:0010310	666	12	1.1678	2.59667e-09	4.43381e-08	0.018018	10.2758	regulation of hydrogen peroxide metabolic process
GO:0007154	6490	34	11.3799	3.30419e-09	5.50429e-08	0.00523883	2.98773	cell communication
GO:0080134	2073	19	3.6349	3.89549e-09	6.33482e-08	0.00916546	5.2271	regulation of response to stress
GO:0009627	1651	17	2.89495	5.14433e-09	8.17112e-08	0.0102968	5.8723	systemic acquired resistance
GO:0042538	565	11	0.990699	5.58878e-09	8.67531e-08	0.019469	11.1033	hyperosmotic salinity response
GO:0002213	145	7	0.25425	8.00691e-09	1.20167e-07	0.0482759	27.5319	defense response to insect
GO:0051193	738	12	1.29405	8.09327e-09	1.20167e-07	0.0162602	9.27324	regulation of cofactor metabolic process
GO:2000377	752	12	1.31859	9.95266e-09	1.44631e-07	0.0159574	9.1006	regulation of reactive oxygen species metabolic process
GO:0043900	646	11	1.13273	2.19497e-08	3.12326e-07	0.0170279	9.71106	regulation of multi-organism process
GO:0006952	6292	32	11.0327	2.25996e-08	3.15011e-07	0.00508582	2.90047	defense response
GO:0009607	5285	29	9.26698	2.42726e-08	3.18811e-07	0.00548723	3.12939	response to biotic stimulus
GO:0043207	5285	29	9.26698	2.42726e-08	3.18811e-07	0.00548723	3.12939	response to external biotic stimulus
GO:0051707	5285	29	9.26698	2.42726e-08	3.18811e-07	0.00548723	3.12939	response to other organism
GO:0000165	838	12	1.46939	3.24944e-08	4.10994e-07	0.0143198	8.16665	MAPK cascade
GO:0023014	838	12	1.46939	3.24944e-08	4.10994e-07	0.0143198	8.16665	signal transduction by protein phosphorylation
GO:0051606	686	11	1.20287	4.02987e-08	5.00436e-07	0.016035	9.14482	detection of stimulus
GO:0071456	55	5	0.0964397	4.92421e-08	6.00578e-07	0.0909091	51.8458	cellular response to hypoxia
GO:0009814	2184	18	3.82953	5.21533e-08	6.24925e-07	0.00824176	4.70031	defense response, incompatible interaction
GO:0036294	56	5	0.0981932	5.39943e-08	6.25053e-07	0.0892857	50.92	cellular response to decreased oxygen levels
GO:0071453	56	5	0.0981932	5.39943e-08	6.25053e-07	0.0892857	50.92	cellular response to oxygen levels
GO:0009862	884	12	1.55005	5.7943e-08	6.59585e-07	0.0135747	7.74169	systemic acquired resistance, salicylic acid mediated signaling pathway
GO:0071310	3589	23	6.29313	6.00218e-08	6.72047e-07	0.00640847	3.65478	cellular response to organic substance
GO:0035556	1734	16	3.04048	6.80538e-08	7.49689e-07	0.00922722	5.26232	intracellular signal transduction
GO:0009725	5549	29	9.72989	6.98817e-08	7.57606e-07	0.00522617	2.98051	response to hormone
GO:0010204	60	5	0.105207	7.67701e-08	8.19281e-07	0.0833333	47.5254	defense response signaling pathway, resistance gene-independent
GO:0009719	5594	29	9.8088	8.31102e-08	8.73297e-07	0.00518413	2.95653	response to endogenous stimulus
GO:0009870	62	5	0.108714	9.07063e-08	9.38673e-07	0.0806452	45.9923	defense response signaling pathway, resistance gene-dependent
GO:0010876	749	11	1.31333	9.72954e-08	9.91832e-07	0.0146862	8.37563	lipid localization
GO:0006979	1807	16	3.16848	1.18808e-07	1.17602e-06	0.00885445	5.04973	response to oxidative stress
GO:0050896	21939	66	38.4689	1.18654e-07	1.17602e-06	0.00300834	1.71567	response to stimulus
GO:0010363	1355	14	2.37592	1.23785e-07	1.20778e-06	0.0103321	5.89244	regulation of plant-type hypersensitive response
GO:0051716	9081	38	15.9231	1.32297e-07	1.27266e-06	0.00418456	2.38647	cellular response to stimulus
GO:0006612	1368	14	2.39872	1.38932e-07	1.31792e-06	0.0102339	5.83645	protein targeting to membrane
GO:0009733	1375	14	2.41099	1.47763e-07	1.3825e-06	0.0101818	5.80674	response to auxin
GO:0000302	1380	14	2.41976	1.54379e-07	1.42487e-06	0.0101449	5.7857	response to reactive oxygen species
GO:0072657	1387	14	2.43203	1.6409e-07	1.47465e-06	0.0100937	5.7565	protein localization to membrane
GO:0090150	1387	14	2.43203	1.6409e-07	1.47465e-06	0.0100937	5.7565	establishment of protein localization to membrane
GO:0071229	2367	18	4.15042	1.71668e-07	1.52272e-06	0.00760456	4.33692	cellular response to acid chemical
GO:0080135	1401	14	2.45658	1.85182e-07	1.62153e-06	0.00999286	5.69897	regulation of cellular response to stress
GO:0001101	4824	26	8.45864	2.16984e-07	1.87595e-06	0.00538972	3.07378	response to acid chemical
GO:0030001	1654	15	2.90021	2.25613e-07	1.92617e-06	0.00906892	5.17205	metal ion transport
GO:0042493	3567	22	6.25456	2.35562e-07	1.98629e-06	0.00616765	3.51744	response to drug
GO:0043067	1432	14	2.51094	2.40838e-07	2.006e-06	0.00977654	5.5756	regulation of programmed cell death
GO:0006812	2444	18	4.28543	2.74043e-07	2.25507e-06	0.00736498	4.20028	cation transport
GO:0046677	2448	18	4.29244	2.80641e-07	2.28188e-06	0.00735294	4.19341	response to antibiotic
GO:0010200	1469	14	2.57582	3.26723e-07	2.62532e-06	0.00953029	5.43517	response to chitin
GO:0010941	1473	14	2.58283	3.37491e-07	2.68031e-06	0.00950441	5.42041	regulation of cell death
GO:0009867	1069	12	1.87444	4.38403e-07	3.4026e-06	0.0112254	6.40192	jasmonic acid mediated signaling pathway
GO:0071395	1069	12	1.87444	4.38403e-07	3.4026e-06	0.0112254	6.40192	cellular response to jasmonic acid stimulus
GO:0009753	1511	14	2.64946	4.569e-07	3.50632e-06	0.00926539	5.28409	response to jasmonic acid
GO:0031348	1076	12	1.88671	4.69496e-07	3.56295e-06	0.0111524	6.36027	negative regulation of defense response
GO:0009697	886	11	1.55356	5.11415e-07	3.7967e-06	0.0124153	7.08053	salicylic acid biosynthetic process
GO:0045087	3424	21	6.00381	5.06817e-07	3.7967e-06	0.00613318	3.49778	innate immune response
GO:0006955	3457	21	6.06168	5.91832e-07	4.33031e-06	0.00607463	3.46439	immune response
GO:0046189	900	11	1.5781	5.95972e-07	4.33031e-06	0.0122222	6.97039	phenol-containing compound biosynthetic process
GO:0009737	2046	16	3.58756	6.18518e-07	4.44682e-06	0.00782014	4.45986	response to abscisic acid
GO:0097305	2048	16	3.59107	6.26484e-07	4.45717e-06	0.0078125	4.4555	response to alcohol
GO:0010243	1562	14	2.73889	6.76573e-07	4.76391e-06	0.00896287	5.11156	response to organonitrogen compound
GO:0015849	1118	12	1.96036	7.00811e-07	4.83489e-06	0.0107335	6.12133	organic acid transport
GO:0046942	1118	12	1.96036	7.00811e-07	4.83489e-06	0.0107335	6.12133	carboxylic acid transport
GO:0055085	1587	14	2.78272	8.15589e-07	5.57047e-06	0.00882168	5.03104	transmembrane transport
GO:0009696	935	11	1.63948	8.6361e-07	5.84006e-06	0.0117647	6.70946	salicylic acid metabolic process
GO:0014070	2370	17	4.15568	8.74825e-07	5.8579e-06	0.007173	4.09079	response to organic cyclic compound
GO:0033993	2655	18	4.65541	9.02804e-07	5.98656e-06	0.00677966	3.86647	response to lipid
GO:0048585	1368	13	2.39872	9.14418e-07	6.00526e-06	0.00950292	5.41956	negative regulation of response to stimulus
GO:0009414	1383	13	2.42502	1.03156e-06	6.71005e-06	0.00939986	5.36078	response to water deprivation
GO:0009415	1392	13	2.4408	1.10811e-06	7.13997e-06	0.00933908	5.32612	response to water
GO:0018958	962	11	1.68682	1.13746e-06	7.26059e-06	0.0114345	6.52115	phenol-containing compound metabolic process
GO:0051704	7112	31	12.4705	1.21915e-06	7.71002e-06	0.00435883	2.48586	multi-organism process
GO:0015711	1200	12	2.10414	1.45985e-06	9.1475e-06	0.01	5.70304	organic anion transport
GO:0032527	13	3	0.0227948	1.48282e-06	9.20698e-06	0.230769	131.609	protein exit from endoplasmic reticulum
GO:0009863	1208	12	2.11817	1.56325e-06	9.61892e-06	0.00993377	5.66527	salicylic acid mediated signaling pathway
GO:0071446	1215	12	2.13044	1.65899e-06	1.01169e-05	0.00987654	5.63264	cellular response to salicylic acid stimulus
GO:0006972	1019	11	1.78677	1.97795e-06	1.19552e-05	0.0107949	6.15638	hyperosmotic response
GO:0006820	1972	15	3.4578	2.00932e-06	1.20383e-05	0.00760649	4.33801	anion transport
GO:0071236	1253	12	2.19707	2.27506e-06	1.35119e-05	0.00957702	5.46181	cellular response to antibiotic
GO:0006950	14155	47	24.8201	2.4066e-06	1.41699e-05	0.00332038	1.89363	response to stress
GO:0042537	1042	11	1.82709	2.44791e-06	1.42899e-05	0.0105566	6.02049	benzene-containing compound metabolic process
GO:1901698	2019	15	3.54021	2.67537e-06	1.54854e-05	0.00742942	4.23703	response to nitrogen compound
GO:0002376	3829	21	6.71396	2.99643e-06	1.7198e-05	0.00548446	3.12781	immune system process
GO:0042743	1292	12	2.26546	3.1097e-06	1.76994e-05	0.00928793	5.29694	hydrogen peroxide metabolic process
GO:0002218	127	5	0.222688	3.25467e-06	1.82208e-05	0.0393701	22.4529	activation of innate immune response
GO:0002253	127	5	0.222688	3.25467e-06	1.82208e-05	0.0393701	22.4529	activation of immune response
GO:0035690	1333	12	2.33735	4.26815e-06	2.37004e-05	0.00900225	5.13402	cellular response to drug
GO:0080036	19	3	0.0333155	4.98552e-06	2.74606e-05	0.157895	90.0481	regulation of cytokinin-activated signaling pathway
GO:0071407	1357	12	2.37943	5.1099e-06	2.79205e-05	0.00884304	5.04322	cellular response to organic cyclic compound
GO:0009605	7628	31	13.3753	5.29063e-06	2.86786e-05	0.00406397	2.3177	response to external stimulus
GO:1901701	3038	18	5.32698	5.92182e-06	3.18473e-05	0.00592495	3.37903	cellular response to oxygen-containing compound
GO:0045089	147	5	0.257757	6.64856e-06	3.54763e-05	0.0340136	19.3981	positive regulation of innate immune response
GO:0072593	1429	12	2.50568	8.57602e-06	4.54064e-05	0.00839748	4.78912	reactive oxygen species metabolic process
GO:0002684	156	5	0.273538	8.87274e-06	4.60431e-05	0.0320513	18.279	positive regulation of immune system process
GO:0017000	1195	11	2.09537	8.89852e-06	4.60431e-05	0.00920502	5.24966	antibiotic biosynthetic process
GO:0050778	156	5	0.273538	8.87274e-06	4.60431e-05	0.0320513	18.279	positive regulation of immune response
GO:0031349	173	5	0.303347	1.46275e-05	7.51173e-05	0.0289017	16.4828	positive regulation of defense response
GO:1901617	2054	14	3.60159	1.54961e-05	7.8984e-05	0.00681597	3.88718	organic hydroxy compound biosynthetic process
GO:0006811	3628	19	6.36152	1.80579e-05	9.13597e-05	0.00523705	2.98671	ion transport
GO:1901700	7707	30	13.5138	1.83504e-05	9.21568e-05	0.00389257	2.21995	response to oxygen-containing compound
GO:0042221	12133	40	21.2746	2.52091e-05	0.000125677	0.00329679	1.88018	response to chemical
GO:0016094	33	3	0.0578638	2.75728e-05	0.000134516	0.0909091	51.8458	polyprenol biosynthetic process
GO:0019348	33	3	0.0578638	2.75728e-05	0.000134516	0.0909091	51.8458	dolichol metabolic process
GO:0019408	33	3	0.0578638	2.75728e-05	0.000134516	0.0909091	51.8458	dolichol biosynthetic process
GO:0033554	5166	23	9.05832	2.85805e-05	0.000138443	0.00445219	2.5391	cellular response to stress
GO:0048523	2886	16	5.06046	4.56788e-05	0.000219709	0.00554401	3.16177	negative regulation of cellular process
GO:0016093	43	3	0.0753983	6.15751e-05	0.000294096	0.0697674	39.7887	polyprenol metabolic process
GO:0010033	8653	31	15.1726	6.41497e-05	0.000304266	0.00358257	2.04316	response to organic substance
GO:0070727	3681	18	6.45445	7.46409e-05	0.000351584	0.00488998	2.78877	cellular macromolecule localization
GO:0015833	4051	19	7.10322	8.00403e-05	0.000374435	0.0046902	2.67484	peptide transport
GO:0042886	4075	19	7.14531	8.65103e-05	0.000401949	0.00466258	2.65909	amide transport
GO:0016999	1824	12	3.19829	9.10219e-05	0.000420054	0.00657895	3.752	antibiotic metabolic process
GO:0010029	259	5	0.454143	9.95331e-05	0.000456249	0.019305	11.0097	regulation of seed germination
GO:0009736	141	4	0.247236	0.000117592	0.000535435	0.0283688	16.1788	cytokinin-activated signaling pathway
GO:1900140	269	5	0.471678	0.000118804	0.000537371	0.0185874	10.6005	regulation of seedling development
GO:0001666	270	5	0.473431	0.000120878	0.000543154	0.0185185	10.5612	response to hypoxia
GO:0036293	273	5	0.478692	0.000127265	0.000565572	0.018315	10.4451	response to decreased oxygen levels
GO:0071368	144	4	0.252497	0.000127523	0.000565572	0.0277778	15.8418	cellular response to cytokinin stimulus
GO:0070482	276	5	0.483952	0.000133909	0.000590063	0.0181159	10.3316	response to oxygen levels
GO:0006886	3518	17	6.16864	0.000139233	0.000609591	0.00483229	2.75588	intracellular protein transport
GO:0006810	9982	33	17.5029	0.000166533	0.00072447	0.00330595	1.8854	transport
GO:0034613	3585	17	6.28612	0.000174178	0.000752934	0.00474198	2.70437	cellular protein localization
GO:0009628	10027	33	17.5818	0.000181478	0.000778654	0.00329111	1.87694	response to abiotic stimulus
GO:0051179	10923	35	19.1529	0.000182408	0.000778654	0.00320425	1.8274	localization
GO:0015031	3644	17	6.38957	0.000211091	0.000889969	0.0046652	2.66059	protein transport
GO:0045184	3644	17	6.38957	0.000211091	0.000889969	0.0046652	2.66059	establishment of protein localization
GO:0050794	12427	38	21.7901	0.000229455	0.00096146	0.00305786	1.74391	regulation of cellular process
GO:0042445	2690	14	4.71678	0.000270283	0.00112563	0.00520446	2.96813	hormone metabolic process
GO:1901615	2696	14	4.7273	0.000276434	0.00114427	0.00519288	2.96152	organic hydroxy compound metabolic process
GO:0051234	10277	33	18.0202	0.000288868	0.00118854	0.00321105	1.83128	establishment of localization
GO:0006635	721	7	1.26424	0.000296199	0.0012114	0.00970874	5.53694	fatty acid beta-oxidation
GO:0033036	4499	19	7.88877	0.000307965	0.00125203	0.00422316	2.40849	macromolecule localization
GO:0042446	2413	13	4.23107	0.000326413	0.00131917	0.00538748	3.07251	hormone biosynthetic process
GO:0019395	734	7	1.28703	0.000329658	0.00132445	0.00953678	5.43887	fatty acid oxidation
GO:0071705	5692	22	9.98064	0.000337677	0.00134873	0.00386507	2.20427	nitrogen compound transport
GO:0008104	3835	17	6.72448	0.000381586	0.00151525	0.00443286	2.52808	protein localization
GO:0006605	2792	14	4.89563	0.000392565	0.00154984	0.00501433	2.85969	protein targeting
GO:0048584	355	5	0.622475	0.000425975	0.00167208	0.0140845	8.03246	positive regulation of response to stimulus
GO:0032787	5048	20	8.85141	0.000478813	0.00186874	0.00396197	2.25953	monocarboxylic acid metabolic process
GO:0034440	783	7	1.37295	0.00048406	0.00187848	0.00893997	5.09851	lipid oxidation
GO:0046907	3925	17	6.88229	0.000496833	0.00191716	0.00433121	2.47011	intracellular transport
GO:0006308	19	2	0.0333155	0.000511116	0.00196119	0.105263	60.032	DNA catabolic process
GO:0030258	816	7	1.43081	0.000617173	0.00235491	0.00857843	4.89232	lipid modification
GO:0009062	844	7	1.47991	0.000751605	0.00285193	0.00829384	4.73001	fatty acid catabolic process
GO:0006468	2987	14	5.23755	0.000761235	0.0028725	0.00468698	2.673	protein phosphorylation
GO:0009651	3014	14	5.2849	0.000830241	0.00311568	0.00464499	2.64906	response to salt stress
GO:0031537	105	3	0.184112	0.00086424	0.00322555	0.0285714	16.2944	regulation of anthocyanin metabolic process
GO:0071702	5699	21	9.99291	0.000874276	0.00324528	0.00368486	2.10149	organic substance transport
GO:0016054	1425	9	2.49867	0.000946213	0.00347453	0.00631579	3.60192	organic acid catabolic process
GO:0046395	1425	9	2.49867	0.000946213	0.00347453	0.00631579	3.60192	carboxylic acid catabolic process
GO:0072329	891	7	1.56232	0.00102848	0.00375642	0.00785634	4.48051	monocarboxylic acid catabolic process
GO:0044242	927	7	1.62545	0.0012904	0.00466318	0.00755124	4.30651	cellular lipid catabolic process
GO:0051649	4278	17	7.50126	0.00128663	0.00466318	0.00397382	2.26629	establishment of localization in cell
GO:0051641	4671	18	8.19036	0.00129724	0.00466324	0.00385356	2.1977	cellular localization
GO:0046283	268	4	0.469925	0.00132088	0.00472334	0.0149254	8.51201	anthocyanin-containing compound metabolic process
GO:0006970	3171	14	5.56019	0.00134549	0.0047863	0.00441501	2.5179	response to osmotic stress
GO:0016042	947	7	1.66052	0.00145696	0.00515599	0.00739176	4.21555	lipid catabolic process
GO:0044255	4004	16	7.02081	0.00170387	0.00599868	0.003996	2.27894	cellular lipid metabolic process
GO:0010817	3257	14	5.71099	0.00172695	0.00604874	0.00429843	2.45142	regulation of hormone levels
GO:0050789	14945	40	26.2053	0.00228968	0.00797883	0.00267648	1.52641	regulation of biological process
GO:0072330	3065	13	5.37432	0.00283938	0.00984416	0.00424144	2.41891	monocarboxylic acid biosynthetic process
GO:0006334	49	2	0.085919	0.0033964	0.011657	0.0408163	23.2777	nucleosome assembly
GO:0034728	49	2	0.085919	0.0033964	0.011657	0.0408163	23.2777	nucleosome organization
GO:0019752	6862	22	12.0322	0.00380421	0.0129914	0.00320606	1.82843	carboxylic acid metabolic process
GO:0032940	179	3	0.313868	0.00394513	0.0133392	0.0167598	9.55817	secretion by cell
GO:0046903	179	3	0.313868	0.00394513	0.0133392	0.0167598	9.55817	secretion
GO:0006082	7161	22	12.5565	0.00629359	0.0210712	0.0030722	1.75209	organic acid metabolic process
GO:0043436	7159	22	12.5529	0.00627328	0.0210712	0.00307305	1.75258	oxoacid metabolic process
GO:0065004	68	2	0.119235	0.00643803	0.0213455	0.0294118	16.7737	protein-DNA complex assembly
GO:0071824	68	2	0.119235	0.00643803	0.0213455	0.0294118	16.7737	protein-DNA complex subunit organization
GO:0000160	424	4	0.743463	0.00677758	0.0223627	0.00943396	5.38023	phosphorelay signal transduction system
GO:0006631	1599	8	2.80377	0.00731188	0.0240097	0.00500313	2.85331	fatty acid metabolic process
GO:0006629	4698	16	8.23771	0.00799324	0.0261215	0.0034057	1.94229	lipid metabolic process
GO:0044283	5130	17	8.9952	0.00814753	0.0264989	0.00331384	1.8899	small molecule biosynthetic process
GO:0031497	84	2	0.14729	0.00967428	0.0313153	0.0238095	13.5787	chromatin assembly
GO:0009987	34927	74	61.2427	0.0104726	0.0337396	0.0021187	1.20831	cellular process
GO:0010035	4848	16	8.50072	0.0106165	0.0340427	0.00330033	1.88219	response to inorganic substance
GO:0048519	4871	16	8.54105	0.0110734	0.0353416	0.00328475	1.87331	negative regulation of biological process
GO:0016310	4065	14	7.12777	0.0118488	0.0376407	0.00344403	1.96415	phosphorylation
GO:0006323	95	2	0.166578	0.0122373	0.0386949	0.0210526	12.0064	DNA packaging
GO:0017144	3676	13	6.44568	0.0124063	0.0390483	0.00353645	2.01685	drug metabolic process
GO:1901575	5835	18	10.2314	0.0130379	0.0408482	0.00308483	1.75929	organic substance catabolic process
GO:0009966	515	4	0.903027	0.0131097	0.0408854	0.00776699	4.42955	regulation of signal transduction
GO:0065007	17519	42	30.7187	0.0132734	0.0412078	0.0023974	1.36725	biological regulation
GO:0023051	519	4	0.91004	0.0134517	0.0415725	0.00770713	4.39541	regulation of signaling
GO:0010600	8	1	0.0140276	0.0139426	0.0428033	0.125	71.288	regulation of auxin biosynthetic process
GO:0010646	525	4	0.920561	0.0139753	0.0428033	0.00761905	4.34518	regulation of cell communication
GO:0055114	1478	7	2.5916	0.0156083	0.0475912	0.00473613	2.70104	oxidation-reduction process

## Sheet: candidate.down.MF
Supplemental Data. Koga et al. (2021). Plant Cell. Identification of the unique molecular framework of heterophylly in the amphibious plant Callitriche palustris L.
Supplemental Data Set 5. Enriched GO term lists in the candidate gene set.
Enriched GO terms (Molecular Function) downregulated in submerged leaf primordia
ID	In transcriptome	In gene set	Expected	p value	q value	Ratio	Enrichment.factor	Term
GO:0003700	3317	14	3.9449	3.35458e-05	0.00228795	0.00422068	3.54889	DNA-binding transcription factor activity
GO:0046027	59	3	0.0701685	5.01379e-05	0.00228795	0.0508475	42.7542	phospholipid:diacylglycerol acyltransferase activity
GO:0140110	3449	14	4.10188	5.12227e-05	0.00228795	0.00405915	3.41307	transcription regulator activity
GO:0004607	79	3	0.0939544	0.000119893	0.0026776	0.0379747	31.9304	phosphatidylcholine-sterol O-acyltransferase activity
GO:0008374	207	4	0.246184	0.000114519	0.0026776	0.0193237	16.248	O-acyltransferase activity
GO:0033612	74	3	0.0880079	9.87017e-05	0.0026776	0.0405405	34.0878	receptor serine/threonine kinase binding
GO:0005102	97	3	0.115362	0.000220123	0.00421378	0.0309278	26.0052	signaling receptor binding
GO:0043621	120	3	0.142716	0.00041113	0.00688642	0.025	21.0208	protein self-association

## Sheet: candidate.up.MF
Supplemental Data. Koga et al. (2021). Plant Cell. Identification of the unique molecular framework of heterophylly in the amphibious plant Callitriche palustris L.
Supplemental Data Set 5. Enriched GO term lists in the candidate gene set.
Enriched GO terms (Molecular Function) upregulated in submerged leaf primordia
ID	In transcriptome	In gene set	Expected	p value	q value	Ratio	Enrichment.factor	Term
GO:0016298	239	7	0.419074	2.45054e-07	9.84282e-06	0.0292887	16.7035	lipase activity
GO:0031406	77	5	0.135016	2.71212e-07	9.84282e-06	0.0649351	37.0327	carboxylic acid binding
GO:0042626	1044	12	1.8306	3.41765e-07	9.84282e-06	0.0114943	6.55522	ATPase activity, coupled to transmembrane movement of substances
GO:0043177	77	5	0.135016	2.71212e-07	9.84282e-06	0.0649351	37.0327	organic acid binding
GO:0043492	1044	12	1.8306	3.41765e-07	9.84282e-06	0.0114943	6.55522	ATPase activity, coupled to movement of substances
GO:0015399	1188	12	2.0831	1.3161e-06	2.7074e-05	0.010101	5.76065	primary active transmembrane transporter activity
GO:0015405	1188	12	2.0831	1.3161e-06	2.7074e-05	0.010101	5.76065	P-P-bond-hydrolysis-driven transmembrane transporter activity
GO:0004497	282	6	0.494473	1.13845e-05	0.000187888	0.0212766	12.1341	monooxygenase activity
GO:0009927	25	3	0.0438362	1.1743e-05	0.000187888	0.12	68.4365	histidine phosphotransfer kinase activity
GO:0016597	33	3	0.0578638	2.75728e-05	0.000397049	0.0909091	51.8458	amino acid binding
GO:0042623	1655	12	2.90196	3.61386e-05	0.000473087	0.00725076	4.13514	ATPase activity, coupled
GO:0005215	3950	19	6.92613	5.72768e-05	0.000687321	0.00481013	2.74324	transporter activity
GO:0016628	124	4	0.217428	7.15409e-05	0.000792453	0.0322581	18.3969	oxidoreductase activity, acting on the CH-CH group of donors, NAD or NADP as acceptor
GO:0004520	8	2	0.0140276	8.47548e-05	0.00086877	0.25	142.576	endodeoxyribonuclease activity
GO:0016887	2115	13	3.70855	9.04968e-05	0.00086877	0.00614657	3.50542	ATPase activity
GO:0022804	1850	12	3.24388	0.000103906	0.000935158	0.00648649	3.69927	active transmembrane transporter activity
GO:0010427	15	2	0.0263017	0.000315287	0.00267066	0.133333	76.0406	abscisic acid binding
GO:0016629	17	2	0.0298086	0.000407436	0.00308793	0.117647	67.0946	12-oxophytodienoate reductase activity
GO:0043424	81	3	0.142029	0.000405551	0.00308793	0.037037	21.1224	protein histidine kinase binding
GO:0022857	3175	15	5.5672	0.000449967	0.00323976	0.00472441	2.69435	transmembrane transporter activity
GO:0004536	19	2	0.0333155	0.000511116	0.00334549	0.105263	60.032	deoxyribonuclease activity
GO:0080019	19	2	0.0333155	0.000511116	0.00334549	0.105263	60.032	fatty-acyl-CoA reductase (alcohol-forming) activity
GO:0019840	20	2	0.035069	0.000567256	0.00355152	0.1	57.0304	isoprenoid binding
GO:0043178	21	2	0.0368224	0.000626249	0.00375749	0.0952381	54.3147	alcohol binding
GO:0016627	230	4	0.403293	0.00075114	0.00432656	0.0173913	9.91834	oxidoreductase activity, acting on the CH-CH group of donors
GO:0017111	2737	13	4.79919	0.00104979	0.00581424	0.00474973	2.70879	nucleoside-triphosphatase activity
GO:0003824	22605	56	39.6367	0.00114265	0.00609415	0.00247733	1.41283	catalytic activity
GO:0003677	3543	15	6.21247	0.00136595	0.0069377	0.0042337	2.4145	DNA binding
GO:0016462	2845	13	4.98856	0.00148425	0.0069377	0.00456942	2.60596	pyrophosphatase activity
GO:0016818	2847	13	4.99207	0.00149353	0.0069377	0.00456621	2.60413	hydrolase activity, acting on acid anhydrides, in phosphorus-containing anhydrides
GO:0019901	125	3	0.219181	0.00142814	0.0069377	0.024	13.6873	protein kinase binding
GO:0016817	2860	13	5.01487	0.00155502	0.00699761	0.00454545	2.59229	hydrolase activity, acting on acid anhydrides
GO:0016491	3038	13	5.32698	0.00263215	0.0113052	0.00427913	2.44041	oxidoreductase activity
GO:0019900	156	3	0.273538	0.00268185	0.0113052	0.0192308	10.9674	kinase binding
GO:0033293	44	2	0.0771518	0.00274779	0.0113052	0.0454545	25.9229	monocarboxylic acid binding
GO:0016787	7433	23	13.0334	0.00474223	0.0189689	0.00309431	1.7647	hydrolase activity
GO:0016788	1825	9	3.20005	0.00494813	0.0192576	0.00493151	2.81246	hydrolase activity, acting on ester bonds
GO:0042562	66	2	0.115728	0.00607598	0.0230248	0.030303	17.2819	hormone binding
GO:0010175	6	1	0.0105207	0.0104751	0.0367905	0.166667	95.0507	sphingosine transmembrane transporter activity
GO:0031492	6	1	0.0105207	0.0104751	0.0367905	0.166667	95.0507	nucleosomal DNA binding
GO:0046624	6	1	0.0105207	0.0104751	0.0367905	0.166667	95.0507	sphingolipid transporter activity
GO:0004105	8	1	0.0140276	0.0139426	0.047803	0.125	71.288	choline-phosphate cytidylyltransferase activity
