# Supplementary material for: Identification of the unique molecular framework of heterophylly in the amphibious plant Callitriche palustris L
Source: Plant Cell. 2021 Jul 23;33(10):3272–92. doi: 10.1093/plcell/koab192 (PMC8505872; doi:10.1093/plcell/koab192)
Supplement: koab192_Supplementary_Data [file koab192_supplementary_data.zip › tpc.20.01085_SupplementalFile1.xlsx]

## Sheet: Fig. 1
Supplemental Data. Koga et al. (2021). Plant Cell. Identification of the unique molecular framework of heterophylly in the amphibious plant Callitriche palustris L.
Supplemental File 1. Statistical analysis tables.
Welch's T test, Hedge's g
Index	Cell	Size Air	Mean Air	SD Air	Mean Air log10 transformed	SD Air log10 transformed	Size Sub	Mean Sub	SD Sub	Mean Sub log10 transformed	SD Sub log10 transformed	Welch's T-test P value	Hedge's g
Area	epidermis	270	880.398	259.273	2.92613	0.127675	270	1022.97	275.929	2.99424	0.118195	2.783e-10	-0.552876
Solidity	epidermis	270	0.624956	0.0455242	NA	NA	270	0.7898	0.0611916	NA	NA	1.8626e-138	-3.08694
Aspect ratio	epidermis	270	1.58279	0.354593	0.189624	0.0905422	270	8.34565	3.67093	0.879001	0.196135	1.02843e-175	-4.50673
Area	palisade	270	1068.36	281.21	3.01399	0.113558	270	1291.05	285.273	3.10093	0.0928362	1.07964e-20	-0.837039
Circularity	palisade	270	0.84647	0.0356462	NA	NA	270	0.713852	0.101288	NA	NA	2.92139e-60	1.74421
Aspect ratio	palisade	270	1.34227	0.226824	0.122069	0.0698765	270	2.21679	0.781385	0.321033	0.145258	7.73974e-63	-1.74318

## Sheet: Fig. 2J
Supplemental Data. Koga et al. (2021). Plant Cell. Identification of the unique molecular framework of heterophylly in the amphibious plant Callitriche palustris L.
Supplemental File 1. Statistical analysis tables.
Tukey's test
Basic statistics
Treatment	Size	Mean	SD	Mean log10 transformed	SD log10 transformed
Control	6	3.03161	0.806736	0.468779	0.115961
Ag	5	89.2289	17.5027	1.94296	0.0933298
Uni	6	18.2161	4.37899	1.24642	0.13017
GA3	5	2.30663	0.79002	0.344544	0.138326
ABA	8	112.088	18.5822	2.04405	0.0750076
Ag_GA	6	16.1138	4.83549	1.19303	0.117422
Uni_GA	4	5.06382	0.814707	0.699898	0.0743638
Air	6	78.0385	14.4268	1.88609	0.0808577
Tukey's test
Comparison	Alpha	Significant?	Test.stats	Adusted P
Ag - Control	0.05	TRUE	23.1313	0
Uni - Control	0.05	TRUE	12.7975	0
GA3 - Control	0.05	FALSE	-1.94937	0.525684
ABA - Control	0.05	TRUE	27.7137	0
Ag_GA - Control	0.05	TRUE	11.9188	2.55351e-15
Uni_GA - Control	0.05	TRUE	3.40192	0.0303532
Air - Control	0.05	TRUE	23.3243	0
Uni - Ag	0.05	TRUE	-10.9293	1.05138e-13
GA3 - Ag	0.05	TRUE	-24.0129	0
ABA - Ag	0.05	FALSE	1.6847	0.695103
Ag_GA - Ag	0.05	TRUE	-11.7672	9.99201e-16
Uni_GA - Ag	0.05	TRUE	-17.6064	0
Air - Ag	0.05	FALSE	-0.892393	0.984871
GA3 - Uni	0.05	TRUE	-14.1513	0
ABA - Uni	0.05	TRUE	14.0326	2.22045e-16
Ag_GA - Uni	0.05	FALSE	-0.878729	0.986142
Uni_GA - Uni	0.05	TRUE	-8.04451	1.00349e-08
Air - Uni	0.05	TRUE	10.5268	3.54605e-13
ABA - GA3	0.05	TRUE	28.3246	0
Ag_GA - GA3	0.05	TRUE	13.3135	1.11022e-16
Uni_GA - GA3	0.05	TRUE	5.03313	0.000250966
Air - GA3	0.05	TRUE	24.1882	0
Ag_GA - ABA	0.05	TRUE	-14.972	0
Uni_GA - ABA	0.05	TRUE	-20.8553	0
Air - ABA	0.05	FALSE	-2.77894	0.130246
Uni_GA - Ag_GA	0.05	TRUE	-7.25855	8.08126e-08
Air - Ag_GA	0.05	TRUE	11.4056	1.32139e-12
Air - Uni_GA	0.05	TRUE	17.46	0

## Sheet: Fig. 3G
Supplemental Data. Koga et al. (2021). Plant Cell. Identification of the unique molecular framework of heterophylly in the amphibious plant Callitriche palustris L.
Supplemental File 1. Statistical analysis tables.
Tukey's test
Basic statistics
Treatment	Size	Mean	SD	Mean log10 transformed	SD log10 transformed
Control	6	78.0385	14.4268	1.88609	0.0808577
ACC	8	65.1548	14.3136	1.80532	0.0912807
GA3	6	50.0624	6.65041	1.6965	0.0551895
ACC_GA	6	55.9521	12.3894	1.73998	0.0876871
Sub	6	6.62591	2.41944	0.795669	0.164881
Tukey's test
Comparison	Alpha	Significant?	Test.stats	Adusted P
ACC - Control	0.05	FALSE	-1.46695	0.591177
GA3 - Control	0.05	TRUE	-3.22099	0.0251724
ACC_GA - Control	0.05	FALSE	-2.4823	0.124442
Sub - Control	0.05	TRUE	-18.5259	0
GA3 - ACC	0.05	FALSE	-1.97644	0.303623
ACC_GA - ACC	0.05	FALSE	-1.18673	0.758343
Sub - ACC	0.05	TRUE	-18.338	0
ACC_GA - GA3	0.05	FALSE	0.7387	0.945278
Sub - GA3	0.05	TRUE	-15.3049	1.11022e-16
Sub - ACC_GA	0.05	TRUE	-16.0436	0

## Sheet: Fig. 5
Supplemental Data. Koga et al. (2021). Plant Cell. Identification of the unique molecular framework of heterophylly in the amphibious plant Callitriche palustris L.
Supplemental File 1. Statistical analysis tables.
Welch's T test, Hedge's g
Index	Size Air	Mean Air	SD Air	Size Sub	Mean Sub	SD Sub	Welch's T-test P value	Hedge's g
Length	39	5.62903	0.540476	39	4.45713	0.361755	4.95448e-17	2.52303
Width	39	2.14436	0.215073	39	1.76413	0.19504	5.32552e-12	1.83373
Length/Width	39	2.63453	0.211632	39	2.54561	0.259489	0.1015	0.371822
Stomatal density	13	106.694	17.4698	10	138.702	22.155	0.00159871	-1.57282

## Sheet: Fig. 6
Supplemental Data. Koga et al. (2021). Plant Cell. Identification of the unique molecular framework of heterophylly in the amphibious plant Callitriche palustris L.
Supplemental File 1. Statistical analysis tables.
Tukey's test (Cpal), Welch's T test (Cter)
Figure 6C Cpal
Basic statistics
Treatment	Size	Mean	SD	Mean log10 transformed	SD log10 transformed
ABA	3	96.752	17.8451	1.9807	0.0804732
Uni	3	3.22262	1.4294	0.470319	0.237111
Ag	3	1.61408	0.22765	0.204987	0.0621954
Air	3	92.8293	17.5034	1.96282	0.0784374
Sub	3	0.773591	0.079937	-0.113069	0.0456179
Tukey's Test
Comparison	Alpha	Significant?	Test.stats	Adusted P
Uni - ABA	0.05	TRUE	-15.1241	1.58023e-09
Ag - ABA	0.05	TRUE	-17.781	2.57992e-09
Air - ABA	0.05	FALSE	-0.17909	0.999726
Sub - ABA	0.05	TRUE	-20.9658	7.97362e-12
Ag - Uni	0.05	FALSE	-2.65688	0.13197
Air - Uni	0.05	TRUE	14.945	1.05701e-07
Sub - Uni	0.05	TRUE	-5.84169	0.0012004
Air - Ag	0.05	TRUE	17.6019	4.07704e-11
Sub - Ag	0.05	FALSE	-3.18482	0.0590362
Sub - Air	0.05	TRUE	-20.7867	9.72555e-14
Figure 6 Cter
Hormone	Size Air	Mean Air	SD Air	Mean Air log10 transformed	SD Air log10 transformed	Size Sub	Mean Sub	SD Sub	Mean Sub log10 transformed	SD Sub log10 transformed	Welch's T-test P value
ABA	3	13.4572	5.61255	1.10605	0.167967	3	1.81149	0.268316	0.255008	0.0620214	0.006811
GA1	3	1.69094	0.143996	0.227105	0.0362991	3	NA	NA	NA	NA	NA
GA4	3	NA	NA	NA	NA	3	NA	NA	NA	NA	NA

## Sheet: Fig. S4
Supplemental Data. Koga et al. (2021). Plant Cell. Identification of the unique molecular framework of heterophylly in the amphibious plant Callitriche palustris L.
Supplemental File 1. Statistical analysis tables.
Tukey's test
Basic statistics
Variables	Index	Unit	Size	Panel	Condition	Mean	SD	Mean log10 transformed	SD log10 transformed
Control	Length	mm	70	A	Sub	17.1842	2.8127	1.22944	0.070904
Ag	Length	mm	56	A	Sub	4.18196	0.732307	0.615148	0.0736369
Uni	Length	mm	58	A	Sub	4.02302	0.630764	0.599336	0.0679248
GA3	Length	mm	30	A	Sub	29.2883	6.11836	1.45755	0.0908082
ABA	Length	mm	38	A	Sub	6.20889	0.663567	0.790677	0.04533
Ag_GA	Length	mm	30	A	Sub	7.40437	1.05192	0.865621	0.0578221
Uni_GA	Length	mm	30	A	Sub	26.0427	5.76504	1.40491	0.100395
Control	Width	mm	70	C	Sub	0.872857	0.0663701	-0.0602734	0.0326229
Ag	Width	mm	56	C	Sub	1.79838	0.198391	0.252233	0.0486452
Uni	Width	mm	58	C	Sub	1.37276	0.210864	0.132881	0.0635908
GA3	Width	mm	29	C	Sub	0.794241	0.146499	-0.107075	0.0794796
ABA	Width	mm	38	C	Sub	2.00976	0.369366	0.295909	0.0809519
Ag_GA	Width	mm	30	C	Sub	1.06393	0.134314	0.0235243	0.0554486
Uni_GA	Width	mm	30	C	Sub	0.7704	0.109793	-0.117263	0.0588423
Control	Leaf_Area	mm^2	70	E	Sub	11.5022	2.62913	1.05004	0.0969217
Ag	Leaf_Area	mm^2	56	E	Sub	5.75889	1.27316	0.750197	0.0946061
Uni	Leaf_Area	mm^2	58	E	Sub	4.598	1.14255	0.64988	0.105277
GA3	Leaf_Area	mm^2	29	E	Sub	17.3162	6.19944	1.2113	0.157988
ABA	Leaf_Area	mm^2	38	E	Sub	8.57784	1.99568	0.922281	0.0993143
Ag_GA	Leaf_Area	mm^2	30	E	Sub	6.81997	1.62319	0.823238	0.0956962
Uni_GA	Leaf_Area	mm^2	30	E	Sub	15.088	4.64172	1.15889	0.13403
Control	LI	NA	70	G	Sub	19.6566	2.63297	1.28971	0.0577881
Ag	LI	NA	56	G	Sub	2.33895	0.41567	0.362915	0.0719941
Uni	LI	NA	58	G	Sub	2.95981	0.446058	0.466456	0.0652993
GA3	LI	NA	29	G	Sub	37.112	5.88245	1.56452	0.0662929
ABA	LI	NA	38	G	Sub	3.154	0.43857	0.494768	0.0605725
Ag_GA	LI	NA	30	G	Sub	7.01338	0.943369	0.842097	0.058847
Uni_GA	LI	NA	30	G	Sub	33.8517	6.06922	1.52218	0.0840198
Control	Length	mm	30	B	Air	5.17187	0.857744	0.707613	0.0745331
ACC	Length	mm	27	B	Air	4.18178	0.874036	0.611693	0.0952569
GA3	Length	mm	30	B	Air	7.69533	0.974624	0.882603	0.0582129
ACC_GA	Length	mm	25	B	Air	4.80456	0.752193	0.676616	0.0673839
Control	Width	mm	30	D	Air	1.6311	0.296146	0.205434	0.080063
ACC	Width	mm	27	D	Air	1.122	0.276849	0.0365354	0.111947
GA3	Width	mm	30	D	Air	1.4837	0.295763	0.162496	0.0909203
ACC_GA	Width	mm	25	D	Air	0.8726	0.223355	-0.0750712	0.125167
Control	Leaf_Area	mm^2	30	F	Air	6.33657	1.58055	0.788169	0.112811
ACC	Leaf_Area	mm^2	27	F	Air	3.77763	1.22965	0.552426	0.15542
GA3	Leaf_Area	mm^2	30	F	Air	8.45543	1.76474	0.917408	0.0952913
ACC_GA	Leaf_Area	mm^2	25	F	Air	3.49236	1.08584	0.521226	0.145116
Control	LI	NA	30	H	Air	3.24683	0.706455	0.502179	0.0898983
ACC	LI	NA	27	H	Air	3.85114	0.857907	0.575157	0.0973537
GA3	LI	NA	30	H	Air	5.3566	1.17141	0.720107	0.0861709
ACC_GA	LI	NA	25	H	Air	5.84628	1.7094	0.751687	0.11274
Tukey Test
Test.ID	comparison	Index	Panel	Condition	Alpha	Significant?	Test.stat	Adjusted.P
1	Ag - Control	Length	A	Sub	0.05	TRUE	-47.1226	0
1	Uni - Control	Length	A	Sub	0.05	TRUE	-48.8053	0
1	GA3 - Control	Length	A	Sub	0.05	TRUE	14.3764	0
1	ABA - Control	Length	A	Sub	0.05	TRUE	-29.9472	0
1	Ag_GA - Control	Length	A	Sub	0.05	TRUE	-22.9294	0
1	Uni_GA - Control	Length	A	Sub	0.05	TRUE	11.0591	0
1	Uni - Ag	Length	A	Sub	0.05	FALSE	-1.16075	0.906051
1	GA3 - Ag	Length	A	Sub	0.05	TRUE	51.2061	0
1	ABA - Ag	Length	A	Sub	0.05	TRUE	11.486	0
1	Ag_GA - Ag	Length	A	Sub	0.05	TRUE	15.2252	0
1	Uni_GA - Ag	Length	A	Sub	0.05	TRUE	48.0066	0
1	GA3 - Uni	Length	A	Sub	0.05	TRUE	52.4839	0
1	ABA - Uni	Length	A	Sub	0.05	TRUE	12.6088	0
1	Ag_GA - Uni	Length	A	Sub	0.05	TRUE	16.2846	0
1	Uni_GA - Uni	Length	A	Sub	0.05	TRUE	49.2649	0
1	ABA - GA3	Length	A	Sub	0.05	TRUE	-37.5524	0
1	Ag_GA - GA3	Length	A	Sub	0.05	TRUE	-31.5292	0
1	Uni_GA - GA3	Length	A	Sub	0.05	FALSE	-2.80367	0.0762342
1	Ag_GA - ABA	Length	A	Sub	0.05	TRUE	4.22015	0.000635638
1	Uni_GA - ABA	Length	A	Sub	0.05	TRUE	34.5884	0
1	Uni_GA - Ag_GA	Length	A	Sub	0.05	TRUE	28.7255	0
2	Ag - Control	Width	C	Sub	0.05	TRUE	29.7586	0
2	Uni - Control	Width	C	Sub	0.05	TRUE	18.572	0
2	GA3 - Control	Width	C	Sub	0.05	TRUE	-3.61818	0.00623446
2	ABA - Control	Width	C	Sub	0.05	TRUE	30.1785	0
2	Ag_GA - Control	Width	C	Sub	0.05	TRUE	6.55597	1.72778e-09
2	Uni_GA - Control	Width	C	Sub	0.05	TRUE	-4.4586	0.000240747
2	Uni - Ag	Width	C	Sub	0.05	TRUE	-10.8764	0
2	GA3 - Ag	Width	C	Sub	0.05	TRUE	-26.8131	0
2	ABA - Ag	Width	C	Sub	0.05	TRUE	3.54779	0.0078565
2	Ag_GA - Ag	Width	C	Sub	0.05	TRUE	-17.2578	0
2	Uni_GA - Ag	Width	C	Sub	0.05	TRUE	-27.8812	0
2	GA3 - Uni	Width	C	Sub	0.05	TRUE	-18.0128	0
2	ABA - Uni	Width	C	Sub	0.05	TRUE	13.3361	0
2	Ag_GA - Uni	Width	C	Sub	0.05	TRUE	-8.30182	4.62963e-14
2	Uni_GA - Uni	Width	C	Sub	0.05	TRUE	-18.9897	0
2	ABA - GA3	Width	C	Sub	0.05	TRUE	27.9021	0
2	Ag_GA - GA3	Width	C	Sub	0.05	TRUE	8.56192	8.32667e-15
2	Uni_GA - GA3	Width	C	Sub	0.05	FALSE	-0.667871	0.994027
2	Ag_GA - ABA	Width	C	Sub	0.05	TRUE	-19.0404	0
2	Uni_GA - ABA	Width	C	Sub	0.05	TRUE	-28.8818	0
2	Uni_GA - Ag_GA	Width	C	Sub	0.05	TRUE	-9.30902	3.33067e-16
3	Ag - Control	Leaf_Area	E	Sub	0.05	TRUE	-15.3209	0
3	Uni - Control	Leaf_Area	E	Sub	0.05	TRUE	-20.6454	0
3	GA3 - Control	Leaf_Area	E	Sub	0.05	TRUE	6.68923	1.85028e-09
3	ABA - Control	Leaf_Area	E	Sub	0.05	TRUE	-5.80835	1.5984e-07
3	Ag_GA - Control	Leaf_Area	E	Sub	0.05	TRUE	-9.52113	0
3	Uni_GA - Control	Leaf_Area	E	Sub	0.05	TRUE	4.5695	0.000139369
3	Uni - Ag	Leaf_Area	E	Sub	0.05	TRUE	-4.90524	3.08223e-05
3	GA3 - Ag	Leaf_Area	E	Sub	0.05	TRUE	18.4633	0
3	ABA - Ag	Leaf_Area	E	Sub	0.05	TRUE	7.50056	3.49953e-12
3	Ag_GA - Ag	Leaf_Area	E	Sub	0.05	TRUE	2.95735	0.0502278
3	Uni_GA - Ag	Leaf_Area	E	Sub	0.05	TRUE	16.5476	0
3	GA3 - Uni	Leaf_Area	E	Sub	0.05	TRUE	22.6136	0
3	ABA - Uni	Leaf_Area	E	Sub	0.05	TRUE	11.9567	0
3	Ag_GA - Uni	Leaf_Area	E	Sub	0.05	TRUE	7.06168	9.23618e-11
3	Uni_GA - Uni	Leaf_Area	E	Sub	0.05	TRUE	20.7344	0
3	ABA - GA3	Leaf_Area	E	Sub	0.05	TRUE	-10.7375	0
3	Ag_GA - GA3	Leaf_Area	E	Sub	0.05	TRUE	-13.6509	0
3	Uni_GA - GA3	Leaf_Area	E	Sub	0.05	FALSE	-1.8435	0.513871
3	Ag_GA - ABA	Leaf_Area	E	Sub	0.05	TRUE	-3.71495	0.00450443
3	Uni_GA - ABA	Leaf_Area	E	Sub	0.05	TRUE	8.87484	3.10862e-15
3	Uni_GA - Ag_GA	Leaf_Area	E	Sub	0.05	TRUE	11.9088	0
4	Ag - Control	LI	G	Sub	0.05	TRUE	-78.3759	0
4	Uni - Control	LI	G	Sub	0.05	TRUE	-70.2965	0
4	GA3 - Control	LI	G	Sub	0.05	TRUE	18.8667	0
4	ABA - Control	LI	G	Sub	0.05	TRUE	-59.8144	0
4	Ag_GA - Control	LI	G	Sub	0.05	TRUE	-31.0997	0
4	Uni_GA - Control	LI	G	Sub	0.05	TRUE	16.1512	0
4	Uni - Ag	LI	G	Sub	0.05	TRUE	8.37927	2.85327e-14
4	GA3 - Ag	LI	G	Sub	0.05	TRUE	79.6315	0
4	ABA - Ag	LI	G	Sub	0.05	TRUE	9.51157	0
4	Ag_GA - Ag	LI	G	Sub	0.05	TRUE	32.1103	0
4	Uni_GA - Ag	LI	G	Sub	0.05	TRUE	77.6831	0
4	GA3 - Uni	LI	G	Sub	0.05	TRUE	73.2016	0
4	ABA - Uni	LI	G	Sub	0.05	FALSE	2.05678	0.375907
4	Ag_GA - Uni	LI	G	Sub	0.05	TRUE	25.3248	0
4	Uni_GA - Uni	LI	G	Sub	0.05	TRUE	71.1741	0
4	ABA - GA3	LI	G	Sub	0.05	TRUE	-65.7773	0
4	Ag_GA - GA3	LI	G	Sub	0.05	TRUE	-42.0596	0
4	Uni_GA - GA3	LI	G	Sub	0.05	FALSE	-2.46523	0.172511
4	Ag_GA - ABA	LI	G	Sub	0.05	TRUE	21.5614	0
4	Uni_GA - ABA	LI	G	Sub	0.05	TRUE	63.7794	0
4	Uni_GA - Ag_GA	LI	G	Sub	0.05	TRUE	39.9342	0
5	ACC - Control	Length	B	Air	0.05	TRUE	-4.27491	0.000252679
5	GA3 - Control	Length	B	Air	0.05	TRUE	11.1941	0
5	ACC_GA - Control	Length	B	Air	0.05	FALSE	-1.55355	0.409346
5	GA3 - ACC	Length	B	Air	0.05	TRUE	15.1705	0
5	ACC_GA - ACC	Length	B	Air	0.05	FALSE	2.57001	0.0552312
5	ACC_GA - GA3	Length	B	Air	0.05	TRUE	-12.2268	0
6	ACC - Control	Width	D	Air	0.05	TRUE	-6.93523	9.1747e-10
6	GA3 - Control	Width	D	Air	0.05	FALSE	-2.06298	0.171815
6	ACC_GA - Control	Width	D	Air	0.05	TRUE	-10.1218	0
6	GA3 - ACC	Width	D	Air	0.05	TRUE	4.92727	1.65401e-05
6	ACC_GA - ACC	Width	D	Air	0.05	TRUE	-3.24713	0.00828817
6	ACC_GA - GA3	Width	D	Air	0.05	TRUE	-8.15482	1.52589e-12
7	ACC - Control	Leaf_Area	F	Air	0.05	TRUE	-6.60484	6.3154e-09
7	GA3 - Control	Leaf_Area	F	Air	0.05	TRUE	5.61885	6.49348e-07
7	ACC_GA - Control	Leaf_Area	F	Air	0.05	TRUE	-7.19132	1.70879e-10
7	GA3 - ACC	Leaf_Area	F	Air	0.05	TRUE	12.0738	0
7	ACC_GA - ACC	Leaf_Area	F	Air	0.05	FALSE	-0.703726	0.895348
7	ACC_GA - GA3	Leaf_Area	F	Air	0.05	TRUE	-12.5487	0
8	ACC - Control	LI	H	Air	0.05	FALSE	1.97607	0.203352
8	GA3 - Control	LI	H	Air	0.05	TRUE	7.08788	3.29424e-10
8	ACC_GA - Control	LI	H	Air	0.05	TRUE	8.32659	4.54192e-13
8	GA3 - ACC	LI	H	Air	0.05	TRUE	4.92277	1.61512e-05
8	ACC_GA - ACC	LI	H	Air	0.05	TRUE	6.23534	2.48572e-08
8	ACC_GA - GA3	LI	H	Air	0.05	FALSE	1.56856	0.400681

## Sheet: Fig S5
Supplemental Data. Koga et al. (2021). Plant Cell. Identification of the unique molecular framework of heterophylly in the amphibious plant Callitriche palustris L.
Supplemental File 1. Statistical analysis tables.
Tukey's test
Basic statistics
Treatment	Index	Unit	Size	Panel	Condition	Mean	SD	Mean log10 transformed	SD log10 transformed
Control	Area	µm^2	180	A	Sub	1164.09	319.068	3.0492	0.124487
Ag	Area	µm^2	150	A	Sub	702.485	189.334	2.83065	0.120275
Uni	Area	µm^2	180	A	Sub	580.437	175.309	2.74426	0.131584
GA	Area	µm^2	180	A	Sub	2366.53	884.439	3.34496	0.162036
ABA	Area	µm^2	180	A	Sub	760.365	184.284	2.86802	0.107665
Ag_GA	Area	µm^2	180	A	Sub	1403.84	577.397	3.1115	0.178976
UniGA	Area	µm^2	120	A	Sub	2133.98	853.55	3.29762	0.164695
Control	Perim.	µm	180	B	Sub	240.938	66.4244	2.36507	0.12321
Ag	Perim.	µm	150	B	Sub	172.482	39.6567	2.22537	0.100116
Uni	Perim.	µm	180	B	Sub	112.076	22.4672	2.04108	0.0856874
GA	Perim.	µm	180	B	Sub	427.372	123.326	2.61317	0.125359
ABA	Perim.	µm	180	B	Sub	200.332	40.1755	2.29277	0.089603
Ag_GA	Perim.	µm	180	B	Sub	220.896	62.8284	2.32673	0.124931
UniGA	Perim.	µm	120	B	Sub	373.35	111.251	2.55265	0.132908
Control	Circ.	NA	180	C	Sub	0.281061	0.105198	-0.581739	0.165475
Ag	Circ.	NA	150	C	Sub	0.31048	0.0757657	-0.520961	0.107374
Uni	Circ.	NA	180	C	Sub	0.584722	0.092685	-0.238694	0.0710988
GA	Circ.	NA	180	C	Sub	0.178144	0.0715406	-0.782254	0.169508
ABA	Circ.	NA	180	C	Sub	0.245739	0.0511526	-0.618295	0.0866064
Ag_GA	Circ.	NA	180	C	Sub	0.374794	0.106437	-0.442808	0.119853
UniGA	Circ.	NA	120	C	Sub	0.210975	0.0877395	-0.708603	0.16747
Control	AR	NA	180	D	Sub	8.94818	4.32658	0.902533	0.209097
Ag	AR	NA	150	D	Sub	1.66211	0.404519	0.209191	0.0982926
Uni	AR	NA	180	D	Sub	2.28344	0.823287	0.331628	0.153312
GA	AR	NA	180	D	Sub	14.6946	6.19604	1.12653	0.194301
ABA	AR	NA	180	D	Sub	1.62327	0.346946	0.201027	0.0896223
Ag_GA	AR	NA	180	D	Sub	3.00007	1.4434	0.433991	0.191266
UniGA	AR	NA	120	D	Sub	12.3662	5.08815	1.05315	0.19227
Control	Solidity	NA	180	E	Sub	0.84285	0.0547621	-0.0751831	0.0287382
Ag	Solidity	NA	150	E	Sub	0.680773	0.0549823	-0.168423	0.0354504
Uni	Solidity	NA	180	E	Sub	0.888278	0.0456109	-0.0520353	0.022741
GA	Solidity	NA	180	E	Sub	0.785139	0.0660731	-0.106639	0.0375902
ABA	Solidity	NA	180	E	Sub	0.638239	0.0368938	-0.195739	0.0251229
Ag_GA	Solidity	NA	180	E	Sub	0.739439	0.0716239	-0.133103	0.041786
UniGA	Solidity	NA	120	E	Sub	0.818392	0.0695645	-0.0886675	0.0382483
Control	Width	µm	180	F	Sub	15.7344	3.34737	1.18745	0.0902043
Ag	Width	µm	150	F	Sub	31.4795	4.97528	1.49252	0.0699866
Uni	Width	µm	180	F	Sub	21.0756	4.25876	1.31499	0.0878715
GA	Width	µm	180	F	Sub	18.7352	4.6578	1.25924	0.109076
ABA	Width	µm	180	F	Sub	34.3633	4.96683	1.53158	0.0629233
Ag_GA	Width	µm	180	F	Sub	33.1811	8.25755	1.50708	0.111413
UniGA	Width	µm	120	F	Sub	18.4417	4.27595	1.25503	0.0959981
Control	Length	µm	180	G	Sub	96.2278	27.5916	1.96491	0.12881
Ag	Length	µm	150	G	Sub	44.8326	8.44076	1.64423	0.0797606
Uni	Length	µm	180	G	Sub	41.7072	10.0501	1.60789	0.103996
GA	Length	µm	180	G	Sub	197.117	58.3496	2.27579	0.130742
ABA	Length	µm	180	G	Sub	48.1735	8.35754	1.67624	0.0762019
Ag_GA	Length	µm	180	G	Sub	72.3592	23.5375	1.83957	0.129879
UniGA	Length	µm	120	G	Sub	171.761	52.3079	2.21392	0.139173
Control	Area	µm^2	180	A	Air	933.906	288.085	2.95079	0.130337
ACC	Area	µm^2	240	A	Air	1155.63	428.862	3.03074	0.173898
GA	Area	µm^2	180	A	Air	1554.71	558.004	3.16404	0.157985
ACC_GA	Area	µm^2	180	A	Air	1149.47	410.587	3.03294	0.156817
Control	Perim.	µm	180	B	Air	200.26	44.5632	2.291	0.0963355
ACC	Perim.	µm	240	B	Air	235.612	69.1878	2.35258	0.133998
GA	Perim.	µm	180	B	Air	269.01	73.1692	2.41284	0.124391
ACC_GA	Perim.	µm	180	B	Air	227.461	62.9737	2.34023	0.121789
Control	Circ.	NA	180	C	Air	0.299761	0.0601985	-0.531986	0.0879155
ACC	Circ.	NA	240	C	Air	0.275996	0.0790533	-0.575164	0.116413
GA	Circ.	NA	180	C	Air	0.284233	0.078693	-0.562434	0.11863
ACC_GA	Circ.	NA	180	C	Air	0.293133	0.0818946	-0.548277	0.113976
Control	AR	NA	180	D	Air	1.70067	0.425808	0.218281	0.101801
ACC	AR	NA	240	D	Air	1.86148	0.589213	0.251198	0.124013
GA	AR	NA	180	D	Air	1.88578	0.73309	0.251427	0.136584
ACC_GA	AR	NA	180	D	Air	2.14375	0.792604	0.305442	0.146695
Control	Solidity	NA	180	E	Air	0.684628	0.0435061	-0.16544	0.0281343
ACC	Solidity	NA	240	E	Air	0.661863	0.0542563	-0.180652	0.0350168
GA	Solidity	NA	180	E	Air	0.675206	0.0563388	-0.172078	0.0364548
ACC_GA	Solidity	NA	180	E	Air	0.672156	0.0561804	-0.173997	0.0355771
Control	Width	µm	180	F	Air	49.168	12.0491	1.67861	0.107789
ACC	Width	µm	240	F	Air	39.3426	8.69931	1.58368	0.100943
GA	Width	µm	180	F	Air	44.8377	9.49611	1.64137	0.0967489
ACC_GA	Width	µm	180	F	Air	36.9952	8.29822	1.55768	0.0951497
Control	Length	µm	180	G	Air	57.3781	11.8351	1.75005	0.0863528
ACC	Length	µm	240	G	Air	59.8535	15.6046	1.76276	0.112128
GA	Length	µm	180	G	Air	69.0233	16.4283	1.82637	0.106642
ACC_GA	Length	µm	180	G	Air	61.5906	15.4102	1.7759	0.109927
Tukey test
Test.ID	Comparison	Index	Panel	Condition	Alpha	Significant?	Test.stat	Adjusted.P
1	Ag - Control	Area	A	Sub	0.05	TRUE	-13.8292	0
1	Uni - Control	Area	A	Sub	0.05	TRUE	-20.238	0
1	GA - Control	Area	A	Sub	0.05	TRUE	19.6281	0
1	ABA - Control	Area	A	Sub	0.05	TRUE	-12.024	0
1	Ag_GA - Control	Area	A	Sub	0.05	TRUE	4.13439	0.000701441
1	UniGA - Control	Area	A	Sub	0.05	TRUE	14.7459	0
1	Uni - Ag	Area	A	Sub	0.05	TRUE	-5.46697	1.32784e-06
1	GA - Ag	Area	A	Sub	0.05	TRUE	32.5438	0
1	ABA - Ag	Area	A	Sub	0.05	FALSE	2.36477	0.213781
1	Ag_GA - Ag	Area	A	Sub	0.05	TRUE	17.7712	0
1	UniGA - Ag	Area	A	Sub	0.05	TRUE	26.6724	0
1	GA - Uni	Area	A	Sub	0.05	TRUE	39.866	0
1	ABA - Uni	Area	A	Sub	0.05	TRUE	8.21399	5.21805e-15
1	Ag_GA - Uni	Area	A	Sub	0.05	TRUE	24.3723	0
1	UniGA - Uni	Area	A	Sub	0.05	TRUE	32.8472	0
1	ABA - GA	Area	A	Sub	0.05	TRUE	-31.6521	0
1	Ag_GA - GA	Area	A	Sub	0.05	TRUE	-15.4937	0
1	UniGA - GA	Area	A	Sub	0.05	FALSE	-2.81003	0.0737655
1	Ag_GA - ABA	Area	A	Sub	0.05	TRUE	16.1584	0
1	UniGA - ABA	Area	A	Sub	0.05	TRUE	25.5004	0
1	UniGA - Ag_GA	Area	A	Sub	0.05	TRUE	11.048	0
2	Ag - Control	Perim.	B	Sub	0.05	TRUE	-11.2507	0
2	Uni - Control	Perim.	B	Sub	0.05	TRUE	-27.3662	0
2	GA - Control	Perim.	B	Sub	0.05	TRUE	20.9559	0
2	ABA - Control	Perim.	B	Sub	0.05	TRUE	-6.10687	1.4141e-08
2	Ag_GA - Control	Perim.	B	Sub	0.05	TRUE	-3.23876	0.02097
2	UniGA - Control	Perim.	B	Sub	0.05	TRUE	14.1711	0
2	Uni - Ag	Perim.	B	Sub	0.05	TRUE	-14.8419	0
2	GA - Ag	Perim.	B	Sub	0.05	TRUE	31.2314	0
2	ABA - Ag	Perim.	B	Sub	0.05	TRUE	5.42802	7.9627e-07
2	Ag_GA - Ag	Perim.	B	Sub	0.05	TRUE	8.16264	6.88338e-15
2	UniGA - Ag	Perim.	B	Sub	0.05	TRUE	23.7918	0
2	GA - Uni	Perim.	B	Sub	0.05	TRUE	48.3221	0
2	ABA - Uni	Perim.	B	Sub	0.05	TRUE	21.2593	0
2	Ag_GA - Uni	Perim.	B	Sub	0.05	TRUE	24.1274	0
2	UniGA - Uni	Perim.	B	Sub	0.05	TRUE	38.6482	0
2	ABA - GA	Perim.	B	Sub	0.05	TRUE	-27.0628	0
2	Ag_GA - GA	Perim.	B	Sub	0.05	TRUE	-24.1947	0
2	UniGA - GA	Perim.	B	Sub	0.05	TRUE	-4.57244	8.93059e-05
2	Ag_GA - ABA	Perim.	B	Sub	0.05	FALSE	2.8681	0.0631622
2	UniGA - ABA	Perim.	B	Sub	0.05	TRUE	19.6333	0
2	UniGA - Ag_GA	Perim.	B	Sub	0.05	TRUE	17.068	0
3	Ag - Control	Circ.	C	Sub	0.05	TRUE	4.20078	0.000551044
3	Uni - Control	Circ.	C	Sub	0.05	TRUE	24.8675	0
3	GA - Control	Circ.	C	Sub	0.05	TRUE	-14.5354	0
3	ABA - Control	Circ.	C	Sub	0.05	FALSE	-2.64997	0.112059
3	Ag_GA - Control	Circ.	C	Sub	0.05	TRUE	10.0712	0
3	UniGA - Control	Circ.	C	Sub	0.05	TRUE	-8.22549	4.21885e-15
3	Uni - Ag	Circ.	C	Sub	0.05	TRUE	19.5095	0
3	GA - Ag	Circ.	C	Sub	0.05	TRUE	-18.0598	0
3	ABA - Ag	Circ.	C	Sub	0.05	TRUE	-6.72744	2.63671e-10
3	Ag_GA - Ag	Circ.	C	Sub	0.05	TRUE	5.4017	1.29325e-06
3	UniGA - Ag	Circ.	C	Sub	0.05	TRUE	-11.7069	0
3	GA - Uni	Circ.	C	Sub	0.05	TRUE	-39.4029	0
3	ABA - Uni	Circ.	C	Sub	0.05	TRUE	-27.5175	0
3	Ag_GA - Uni	Circ.	C	Sub	0.05	TRUE	-14.7963	0
3	UniGA - Uni	Circ.	C	Sub	0.05	TRUE	-30.4677	0
3	ABA - GA	Circ.	C	Sub	0.05	TRUE	11.8854	0
3	Ag_GA - GA	Circ.	C	Sub	0.05	TRUE	24.6066	0
3	UniGA - GA	Circ.	C	Sub	0.05	TRUE	4.77537	3.56566e-05
3	Ag_GA - ABA	Circ.	C	Sub	0.05	TRUE	12.7211	0
3	UniGA - ABA	Circ.	C	Sub	0.05	TRUE	-5.85528	8.51408e-08
3	UniGA - Ag_GA	Circ.	C	Sub	0.05	TRUE	-17.2334	0
4	Ag - Control	AR	D	Sub	0.05	TRUE	-37.4495	0
4	Uni - Control	AR	D	Sub	0.05	TRUE	-32.3414	0
4	GA - Control	AR	D	Sub	0.05	TRUE	12.6892	0
4	ABA - Control	AR	D	Sub	0.05	TRUE	-39.7399	0
4	Ag_GA - Control	AR	D	Sub	0.05	TRUE	-26.5426	0
4	UniGA - Control	AR	D	Sub	0.05	TRUE	7.63175	4.49307e-13
4	Uni - Ag	AR	D	Sub	0.05	TRUE	6.61318	1.0735e-09
4	GA - Ag	AR	D	Sub	0.05	TRUE	49.5482	0
4	ABA - Ag	AR	D	Sub	0.05	FALSE	-0.44099	0.99944
4	Ag_GA - Ag	AR	D	Sub	0.05	TRUE	12.1421	0
4	UniGA - Ag	AR	D	Sub	0.05	TRUE	41.1482	0
4	GA - Uni	AR	D	Sub	0.05	TRUE	45.0306	0
4	ABA - Uni	AR	D	Sub	0.05	TRUE	-7.39848	1.67355e-12
4	Ag_GA - Uni	AR	D	Sub	0.05	TRUE	5.79878	1.36261e-07
4	UniGA - Uni	AR	D	Sub	0.05	TRUE	36.5588	0
4	ABA - GA	AR	D	Sub	0.05	TRUE	-52.4291	0
4	Ag_GA - GA	AR	D	Sub	0.05	TRUE	-39.2318	0
4	UniGA - GA	AR	D	Sub	0.05	TRUE	-3.7178	0.00400744
4	Ag_GA - ABA	AR	D	Sub	0.05	TRUE	13.1973	0
4	UniGA - ABA	AR	D	Sub	0.05	TRUE	43.1762	0
4	UniGA - Ag_GA	AR	D	Sub	0.05	TRUE	31.3722	0
5	Ag - Control	Solidity	E	Sub	0.05	TRUE	-25.4202	0
5	Uni - Control	Solidity	E	Sub	0.05	TRUE	6.61882	3.0975e-10
5	GA - Control	Solidity	E	Sub	0.05	TRUE	-8.99456	0
5	ABA - Control	Solidity	E	Sub	0.05	TRUE	-34.4714	0
5	Ag_GA - Control	Solidity	E	Sub	0.05	TRUE	-16.5615	0
5	UniGA - Control	Solidity	E	Sub	0.05	TRUE	-3.44865	0.0104681
5	Uni - Ag	Solidity	E	Sub	0.05	TRUE	31.731	0
5	GA - Ag	Solidity	E	Sub	0.05	TRUE	16.8442	0
5	ABA - Ag	Solidity	E	Sub	0.05	TRUE	-7.44703	1.01363e-12
5	Ag_GA - Ag	Solidity	E	Sub	0.05	TRUE	9.62943	0
5	UniGA - Ag	Solidity	E	Sub	0.05	TRUE	19.6276	0
5	GA - Uni	Solidity	E	Sub	0.05	TRUE	-15.6134	0
5	ABA - Uni	Solidity	E	Sub	0.05	TRUE	-41.0902	0
5	Ag_GA - Uni	Solidity	E	Sub	0.05	TRUE	-23.1803	0
5	UniGA - Uni	Solidity	E	Sub	0.05	TRUE	-9.3687	0
5	ABA - GA	Solidity	E	Sub	0.05	TRUE	-25.4768	0
5	Ag_GA - GA	Solidity	E	Sub	0.05	TRUE	-7.56689	4.01013e-13
5	UniGA - GA	Solidity	E	Sub	0.05	TRUE	4.59633	0.00012972
5	Ag_GA - ABA	Solidity	E	Sub	0.05	TRUE	17.91	0
5	UniGA - ABA	Solidity	E	Sub	0.05	TRUE	27.3835	0
5	UniGA - Ag_GA	Solidity	E	Sub	0.05	TRUE	11.3644	0
6	Ag - Control	Width	F	Sub	0.05	TRUE	30.1759	0
6	Uni - Control	Width	F	Sub	0.05	TRUE	13.2311	0
6	GA - Control	Width	F	Sub	0.05	TRUE	7.4475	9.17155e-13
6	ABA - Control	Width	F	Sub	0.05	TRUE	35.7009	0
6	Ag_GA - Control	Width	F	Sub	0.05	TRUE	33.1593	0
6	UniGA - Control	Width	F	Sub	0.05	TRUE	6.27099	7.80529e-09
6	Uni - Ag	Width	F	Sub	0.05	TRUE	-17.5606	0
6	GA - Ag	Width	F	Sub	0.05	TRUE	-23.075	0
6	ABA - Ag	Width	F	Sub	0.05	TRUE	3.86358	0.00211853
6	Ag_GA - Ag	Width	F	Sub	0.05	FALSE	1.44025	0.779156
6	UniGA - Ag	Width	F	Sub	0.05	TRUE	-21.2047	0
6	GA - Uni	Width	F	Sub	0.05	TRUE	-5.78358	9.2751e-08
6	ABA - Uni	Width	F	Sub	0.05	TRUE	22.4698	0
6	Ag_GA - Uni	Width	F	Sub	0.05	TRUE	19.9282	0
6	UniGA - Uni	Width	F	Sub	0.05	TRUE	-5.56325	6.94756e-07
6	ABA - GA	Width	F	Sub	0.05	TRUE	28.2534	0
6	Ag_GA - GA	Width	F	Sub	0.05	TRUE	25.7118	0
6	UniGA - GA	Width	F	Sub	0.05	FALSE	-0.390257	0.999724
6	Ag_GA - ABA	Width	F	Sub	0.05	FALSE	-2.54161	0.145362
6	UniGA - ABA	Width	F	Sub	0.05	TRUE	-25.6609	0
6	UniGA - Ag_GA	Width	F	Sub	0.05	TRUE	-23.3876	0
7	Ag - Control	Length	G	Sub	0.05	TRUE	-25.3079	0
7	Uni - Control	Length	G	Sub	0.05	TRUE	-29.5518	0
7	GA - Control	Length	G	Sub	0.05	TRUE	25.7326	0
7	ABA - Control	Length	G	Sub	0.05	TRUE	-23.894	0
7	Ag_GA - Control	Length	G	Sub	0.05	TRUE	-10.3748	0
7	UniGA - Control	Length	G	Sub	0.05	TRUE	18.4357	0
7	Uni - Ag	Length	G	Sub	0.05	FALSE	-2.86858	0.0635108
7	GA - Ag	Length	G	Sub	0.05	TRUE	49.843	0
7	ABA - Ag	Length	G	Sub	0.05	FALSE	2.52589	0.150126
7	Ag_GA - Ag	Length	G	Sub	0.05	TRUE	15.4159	0
7	UniGA - Ag	Length	G	Sub	0.05	TRUE	40.5845	0
7	GA - Uni	Length	G	Sub	0.05	TRUE	55.2844	0
7	ABA - Uni	Length	G	Sub	0.05	TRUE	5.65777	2.86053e-07
7	Ag_GA - Uni	Length	G	Sub	0.05	TRUE	19.1769	0
7	UniGA - Uni	Length	G	Sub	0.05	TRUE	44.8676	0
7	ABA - GA	Length	G	Sub	0.05	TRUE	-49.6266	0
7	Ag_GA - GA	Length	G	Sub	0.05	TRUE	-36.1075	0
7	UniGA - GA	Length	G	Sub	0.05	TRUE	-4.58025	9.90985e-05
7	Ag_GA - ABA	Length	G	Sub	0.05	TRUE	13.5191	0
7	UniGA - ABA	Length	G	Sub	0.05	TRUE	39.8071	0
7	UniGA - Ag_GA	Length	G	Sub	0.05	TRUE	27.7152	0
8	ACC - Control	Area	A	Air	0.05	TRUE	5.2071	1.51724e-06
8	GA - Control	Area	A	Air	0.05	TRUE	13.6376	0
8	ACC_GA - Control	Area	A	Air	0.05	TRUE	4.73539	1.14556e-05
8	GA - ACC	Area	A	Air	0.05	TRUE	9.37205	0
8	ACC_GA - ACC	Area	A	Air	0.05	FALSE	-0.144758	0.998916
8	ACC_GA - GA	Area	A	Air	0.05	TRUE	-8.90216	0
9	ACC - Control	Perim.	B	Air	0.05	TRUE	5.61167	1.21995e-07
9	GA - Control	Perim.	B	Air	0.05	TRUE	10.2082	0
9	ACC_GA - Control	Perim.	B	Air	0.05	TRUE	4.03894	0.000292232
9	GA - ACC	Perim.	B	Air	0.05	TRUE	5.30134	8.29568e-07
9	ACC_GA - ACC	Perim.	B	Air	0.05	FALSE	-1.29386	0.56667
9	ACC_GA - GA	Perim.	B	Air	0.05	TRUE	-6.16924	3.12639e-09
10	ACC - Control	Circ.	C	Air	0.05	TRUE	-3.18236	0.0081378
10	GA - Control	Circ.	C	Air	0.05	FALSE	-1.945	0.20976
10	ACC_GA - Control	Circ.	C	Air	0.05	FALSE	-0.830192	0.839893
10	GA - ACC	Circ.	C	Air	0.05	FALSE	1.10307	0.687364
10	ACC_GA - ACC	Circ.	C	Air	0.05	FALSE	2.29485	0.100026
10	ACC_GA - GA	Circ.	C	Air	0.05	FALSE	1.11481	0.680097
11	ACC - Control	AR	D	Air	0.05	FALSE	2.52364	0.0569462
11	GA - Control	AR	D	Air	0.05	TRUE	2.71735	0.0338613
11	ACC_GA - Control	AR	D	Air	0.05	TRUE	6.50439	3.99593e-10
11	GA - ACC	AR	D	Air	0.05	FALSE	0.381333	0.981086
11	ACC_GA - ACC	AR	D	Air	0.05	TRUE	4.42985	6.07111e-05
11	ACC_GA - GA	AR	D	Air	0.05	TRUE	3.78704	0.000931731
12	ACC - Control	Solidity	E	Air	0.05	TRUE	-4.36056	9.27019e-05
12	GA - Control	Solidity	E	Air	0.05	FALSE	-1.68821	0.330005
12	ACC_GA - Control	Solidity	E	Air	0.05	FALSE	-2.23469	0.114687
12	GA - ACC	Solidity	E	Air	0.05	FALSE	2.55579	0.0525022
12	ACC_GA - ACC	Solidity	E	Air	0.05	FALSE	1.97158	0.199307
12	ACC_GA - GA	Solidity	E	Air	0.05	FALSE	-0.546479	0.947401
13	ACC - Control	Width	F	Air	0.05	TRUE	-10.3062	0
13	GA - Control	Width	F	Air	0.05	TRUE	-4.24889	0.000131845
13	ACC_GA - Control	Width	F	Air	0.05	TRUE	-11.9439	0
13	GA - ACC	Width	F	Air	0.05	TRUE	5.76398	3.06198e-08
13	ACC_GA - ACC	Width	F	Air	0.05	FALSE	-2.46234	0.0666053
13	ACC_GA - GA	Width	F	Air	0.05	TRUE	-7.69502	1.21014e-13
14	ACC - Control	Length	G	Air	0.05	FALSE	1.67609	0.336598
14	GA - Control	Length	G	Air	0.05	TRUE	7.37588	1.15663e-12
14	ACC_GA - Control	Length	G	Air	0.05	TRUE	2.66808	0.038798
14	GA - ACC	Length	G	Air	0.05	TRUE	6.20906	1.99833e-09
14	ACC_GA - ACC	Length	G	Air	0.05	FALSE	1.17621	0.64167
14	ACC_GA - GA	Length	G	Air	0.05	TRUE	-4.7078	1.54194e-05

## Sheet: Fig S6
Supplemental Data. Koga et al. (2021). Plant Cell. Identification of the unique molecular framework of heterophylly in the amphibious plant Callitriche palustris L.
Supplemental File 1. Statistical analysis tables.
Tukey's test
Basic statistics
Treatment	index	Unit	Size	Panel	Condition	Mean	SD	Mean log10 transformed	SD log10 transformed
Control	Area	µm2	180	A	Sub	1427.32	349.924	3.14128	0.108576
Ag	Area	µm2	150	A	Sub	978.218	252.022	2.97672	0.10911
Uni	Area	µm2	180	A	Sub	881.04	188.501	2.93478	0.0956782
GA	Area	µm2	180	A	Sub	3024.86	863.97	3.46402	0.120182
ABA	Area	µm2	180	A	Sub	897.888	216.58	2.94078	0.104755
Ag_GA	Area	µm2	180	A	Sub	1701.26	587.393	3.20705	0.142361
UniGA	Area	µm2	120	A	Sub	2573.69	813.804	3.39006	0.133336
Control	Perim.	µm	180	B	Sub	158.261	26.3425	2.19358	0.0708224
Ag	Perim.	µm	150	B	Sub	118.865	15.4348	2.07148	0.0558191
Uni	Perim.	µm	180	B	Sub	114.77	13.2137	2.05694	0.0504427
GA	Perim.	µm	180	B	Sub	235.485	42.781	2.36502	0.0775389
ABA	Perim.	µm	180	B	Sub	113.413	14.002	2.05135	0.0539585
Ag_GA	Perim.	µm	180	B	Sub	160.165	31.3255	2.19709	0.0793023
UniGA	Perim.	µm	120	B	Sub	216.422	42.0312	2.32757	0.081524
Control	Circ.	NA	180	C	Sub	0.7202	0.0939587	-0.14667	0.0619459
Ag	Circ.	NA	150	C	Sub	0.857487	0.0293305	-0.0670331	0.0152146
Uni	Circ.	NA	180	C	Sub	0.833183	0.0429988	-0.0798647	0.0233009
GA	Circ.	NA	180	C	Sub	0.689289	0.10318	-0.166815	0.0689314
ABA	Circ.	NA	180	C	Sub	0.865917	0.0255319	-0.0627175	0.0131082
Ag_GA	Circ.	NA	180	C	Sub	0.819889	0.0652979	-0.0879132	0.040341
UniGA	Circ.	NA	120	C	Sub	0.689325	0.0944289	-0.165864	0.0623071
Control	AR	NA	180	D	Sub	2.15534	0.751849	0.311006	0.136859
Ag	AR	NA	150	D	Sub	1.27248	0.16837	0.101072	0.0552811
Uni	AR	NA	180	D	Sub	1.33889	0.258583	0.119662	0.0765071
GA	AR	NA	180	D	Sub	2.4377	0.819083	0.364673	0.137711
ABA	AR	NA	180	D	Sub	1.25572	0.16928	0.0952064	0.0559301
Ag_GA	AR	NA	180	D	Sub	1.46229	0.439756	0.152082	0.0985165
UniGA	AR	NA	120	D	Sub	2.43706	0.719877	0.369186	0.123305
Control	Solidity	NA	180	E	Sub	0.976728	0.012261	-0.0102609	0.00550619
Ag	Solidity	NA	150	E	Sub	0.984533	0.00538413	-0.00677608	0.00239117
Uni	Solidity	NA	180	E	Sub	0.982922	0.00621806	-0.00748959	0.00277198
GA	Solidity	NA	180	E	Sub	0.973056	0.0158586	-0.0119212	0.00721349
ABA	Solidity	NA	180	E	Sub	0.985844	0.0020355	-0.00619253	0.000897638
Ag_GA	Solidity	NA	180	E	Sub	0.981544	0.0164423	-0.00815401	0.00757919
UniGA	Solidity	NA	120	E	Sub	0.973992	0.0125782	-0.0114814	0.00569794
Control	Width	µm	180	F	Sub	29.5916	4.61763	1.46581	0.0689335
Ag	Width	µm	150	F	Sub	31.8813	4.54552	1.49926	0.0608774
Uni	Width	µm	180	F	Sub	30.0393	4.26551	1.47332	0.0619258
GA	Width	µm	180	F	Sub	40.5387	6.83335	1.60173	0.0734248
ABA	Width	µm	180	F	Sub	30.5594	4.01589	1.4814	0.0573406
Ag_GA	Width	µm	180	F	Sub	39.6702	7.27459	1.59151	0.0774599
UniGA	Width	µm	120	F	Sub	36.8267	6.45865	1.55948	0.0769024
Control	Length	µm	180	G	Sub	58.4995	12.8709	1.75714	0.0930479
Ag	Length	µm	150	G	Sub	39.8463	5.79618	1.59596	0.0618467
Uni	Length	µm	180	G	Sub	38.9333	5.81537	1.58565	0.0635395
GA	Length	µm	180	G	Sub	91.2745	21.4417	1.9488	0.100013
ABA	Length	µm	180	G	Sub	37.9642	5.42146	1.57493	0.0626419
Ag_GA	Length	µm	180	G	Sub	55.2917	12.7279	1.73271	0.0909372
UniGA	Length	µm	120	G	Sub	84.164	19.8403	1.91391	0.0980431
Control	Area	µm2	180	A	Air	1047.62	250.625	3.00854	0.100037
ACC	Area	µm2	240	A	Air	1165.95	315.664	3.05021	0.122011
GA	Area	µm2	180	A	Air	1353.15	347.478	3.11724	0.111816
ACC_GA	Area	µm2	180	A	Air	1112.03	304.687	3.03028	0.117694
Control	Perim.	µm	180	B	Air	123.307	14.8453	2.08794	0.0513934
ACC	Perim.	µm	240	B	Air	132.023	20.3116	2.11547	0.0675525
GA	Perim.	µm	180	B	Air	145.125	21.5736	2.15706	0.0638301
ACC_GA	Perim.	µm	180	B	Air	130.162	19.88	2.10956	0.0653952
Control	Circ.	NA	180	C	Air	0.855317	0.0285131	-0.0681219	0.0148795
ACC	Circ.	NA	240	C	Air	0.830392	0.0490224	-0.0815295	0.027156
GA	Circ.	NA	180	C	Air	0.801406	0.0652509	-0.0976842	0.0373254
ACC_GA	Circ.	NA	180	C	Air	0.815628	0.0567805	-0.0896209	0.0316777
Control	AR	NA	180	D	Air	1.30499	0.18794	0.111506	0.0586713
ACC	AR	NA	240	D	Air	1.38874	0.247547	0.13642	0.0719702
GA	AR	NA	180	D	Air	1.47923	0.329688	0.160086	0.0918388
ACC_GA	AR	NA	180	D	Air	1.46949	0.31291	0.15818	0.0869874
Control	Solidity	NA	180	E	Air	0.986139	0.0030246	-0.00606395	0.00133643
ACC	Solidity	NA	240	E	Air	0.97885	0.0151821	-0.00933752	0.00689512
GA	Solidity	NA	180	E	Air	0.972117	0.0226374	-0.0124033	0.0104097
ACC_GA	Solidity	NA	180	E	Air	0.977061	0.0155977	-0.010135	0.00709153
Control	Width	µm	180	F	Air	39.7767	6.54868	1.5937	0.0724903
ACC	Width	µm	240	F	Air	33.6739	4.93472	1.52262	0.0641352
GA	Width	µm	180	F	Air	35.8841	6.0587	1.54868	0.074181
ACC_GA	Width	µm	180	F	Air	32.3605	5.31849	1.50439	0.0696801
Control	Length	µm	180	G	Air	46.0194	6.61781	1.65858	0.0614808
ACC	Length	µm	240	G	Air	45.2587	8.14624	1.6488	0.0776293
GA	Length	µm	180	G	Air	50.1763	8.46066	1.69455	0.0718206
ACC_GA	Length	µm	180	G	Air	45.3031	8.01924	1.64956	0.0754943
Tukey's test
Test.ID	Comparison	Index	Panel	Condition	Alpha	Significant?	Test.stat	Adjusted.P
1	Ag - Control	Area	A	Sub	0.05	TRUE	-12.7644	0
1	Uni - Control	Area	A	Sub	0.05	TRUE	-16.7994	0
1	GA - Control	Area	A	Sub	0.05	TRUE	26.2552	0
1	ABA - Control	Area	A	Sub	0.05	TRUE	-16.3109	0
1	Ag_GA - Control	Area	A	Sub	0.05	TRUE	5.35048	1.98064e-06
1	UniGA - Control	Area	A	Sub	0.05	TRUE	18.1017	0
1	Uni - Ag	Area	A	Sub	0.05	TRUE	-3.25325	0.0200745
1	GA - Ag	Area	A	Sub	0.05	TRUE	37.7977	0
1	ABA - Ag	Area	A	Sub	0.05	FALSE	-2.78744	0.0787005
1	Ag_GA - Ag	Area	A	Sub	0.05	TRUE	17.8658	0
1	UniGA - Ag	Area	A	Sub	0.05	TRUE	28.9404	0
1	GA - Uni	Area	A	Sub	0.05	TRUE	43.0546	0
1	ABA - Uni	Area	A	Sub	0.05	FALSE	0.488542	0.998993
1	Ag_GA - Uni	Area	A	Sub	0.05	TRUE	22.1499	0
1	UniGA - Uni	Area	A	Sub	0.05	TRUE	33.1276	0
1	ABA - GA	Area	A	Sub	0.05	TRUE	-42.5661	0
1	Ag_GA - GA	Area	A	Sub	0.05	TRUE	-20.9047	0
1	UniGA - GA	Area	A	Sub	0.05	TRUE	-5.38167	1.27449e-06
1	Ag_GA - ABA	Area	A	Sub	0.05	TRUE	21.6614	0
1	UniGA - ABA	Area	A	Sub	0.05	TRUE	32.6906	0
1	UniGA - Ag_GA	Area	A	Sub	0.05	TRUE	13.3161	0
2	Ag - Control	Perim.	B	Sub	0.05	TRUE	-16.3119	0
2	Uni - Control	Perim.	B	Sub	0.05	TRUE	-19.1451	0
2	GA - Control	Perim.	B	Sub	0.05	TRUE	24.0225	0
2	ABA - Control	Perim.	B	Sub	0.05	TRUE	-19.9274	0
2	Ag_GA - Control	Perim.	B	Sub	0.05	FALSE	0.492591	0.998945
2	UniGA - Control	Perim.	B	Sub	0.05	TRUE	16.793	0
2	Uni - Ag	Perim.	B	Sub	0.05	FALSE	-1.94226	0.451651
2	GA - Ag	Perim.	B	Sub	0.05	TRUE	39.2165	0
2	ABA - Ag	Perim.	B	Sub	0.05	FALSE	-2.68819	0.101583
2	Ag_GA - Ag	Perim.	B	Sub	0.05	TRUE	16.7815	0
2	UniGA - Ag	Perim.	B	Sub	0.05	TRUE	30.8833	0
2	GA - Uni	Perim.	B	Sub	0.05	TRUE	43.1676	0
2	ABA - Uni	Perim.	B	Sub	0.05	FALSE	-0.782344	0.986586
2	Ag_GA - Uni	Perim.	B	Sub	0.05	TRUE	19.6377	0
2	UniGA - Uni	Perim.	B	Sub	0.05	TRUE	33.9169	0
2	ABA - GA	Perim.	B	Sub	0.05	TRUE	-43.95	0
2	Ag_GA - GA	Perim.	B	Sub	0.05	TRUE	-23.53	0
2	UniGA - GA	Perim.	B	Sub	0.05	TRUE	-4.69346	7.69003e-05
2	Ag_GA - ABA	Perim.	B	Sub	0.05	TRUE	20.42	0
2	UniGA - ABA	Perim.	B	Sub	0.05	TRUE	34.6166	0
2	UniGA - Ag_GA	Perim.	B	Sub	0.05	TRUE	16.3524	0
3	Ag - Control	Circ.	C	Sub	0.05	TRUE	15.6844	0
3	Uni - Control	Circ.	C	Sub	0.05	TRUE	13.7994	0
3	GA - Control	Circ.	C	Sub	0.05	TRUE	-4.16133	0.000673866
3	ABA - Control	Circ.	C	Sub	0.05	TRUE	17.3413	0
3	Ag_GA - Control	Circ.	C	Sub	0.05	TRUE	12.1369	0
3	UniGA - Control	Circ.	C	Sub	0.05	TRUE	-3.54634	0.00733844
3	Uni - Ag	Circ.	C	Sub	0.05	FALSE	-2.52719	0.149966
3	GA - Ag	Circ.	C	Sub	0.05	TRUE	-19.652	0
3	ABA - Ag	Circ.	C	Sub	0.05	FALSE	0.84995	0.97938
3	Ag_GA - Ag	Circ.	C	Sub	0.05	TRUE	-4.11233	0.000779901
3	UniGA - Ag	Circ.	C	Sub	0.05	TRUE	-17.5703	0
3	GA - Uni	Circ.	C	Sub	0.05	TRUE	-17.9607	0
3	ABA - Uni	Circ.	C	Sub	0.05	TRUE	3.54197	0.00762671
3	Ag_GA - Uni	Circ.	C	Sub	0.05	FALSE	-1.66252	0.640405
3	UniGA - Uni	Circ.	C	Sub	0.05	TRUE	-15.8889	0
3	ABA - GA	Circ.	C	Sub	0.05	TRUE	21.5027	0
3	Ag_GA - GA	Circ.	C	Sub	0.05	TRUE	16.2982	0
3	UniGA - GA	Circ.	C	Sub	0.05	FALSE	0.175668	0.999998
3	Ag_GA - ABA	Circ.	C	Sub	0.05	TRUE	-5.20449	3.65691e-06
3	UniGA - ABA	Circ.	C	Sub	0.05	TRUE	-19.0569	0
3	UniGA - Ag_GA	Circ.	C	Sub	0.05	TRUE	-14.4019	0
4	Ag - Control	AR	D	Sub	0.05	TRUE	-18.4223	0
4	Uni - Control	AR	D	Sub	0.05	TRUE	-17.6105	0
4	GA - Control	AR	D	Sub	0.05	TRUE	4.93932	2.09831e-05
4	ABA - Control	AR	D	Sub	0.05	TRUE	-19.8612	0
4	Ag_GA - Control	AR	D	Sub	0.05	TRUE	-14.6266	0
4	UniGA - Control	AR	D	Sub	0.05	TRUE	4.78934	3.28109e-05
4	Uni - Ag	AR	D	Sub	0.05	FALSE	1.63136	0.660995
4	GA - Ag	AR	D	Sub	0.05	TRUE	23.1317	0
4	ABA - Ag	AR	D	Sub	0.05	FALSE	-0.514678	0.998646
4	Ag_GA - Ag	AR	D	Sub	0.05	TRUE	4.47632	0.000149307
4	UniGA - Ag	AR	D	Sub	0.05	TRUE	21.2378	0
4	GA - Uni	AR	D	Sub	0.05	TRUE	22.5498	0
4	ABA - Uni	AR	D	Sub	0.05	FALSE	-2.25078	0.26818
4	Ag_GA - Uni	AR	D	Sub	0.05	TRUE	2.98382	0.0457272
4	UniGA - Uni	AR	D	Sub	0.05	TRUE	20.5406	0
4	ABA - GA	AR	D	Sub	0.05	TRUE	-24.8006	0
4	Ag_GA - GA	AR	D	Sub	0.05	TRUE	-19.566	0
4	UniGA - GA	AR	D	Sub	0.05	FALSE	0.371481	0.999792
4	Ag_GA - ABA	AR	D	Sub	0.05	TRUE	5.23461	7.01698e-06
4	UniGA - ABA	AR	D	Sub	0.05	TRUE	22.5538	0
4	UniGA - Ag_GA	AR	D	Sub	0.05	TRUE	17.8718	0
5	Ag - Control	Solidity	E	Sub	0.05	TRUE	6.08015	1.26177e-08
5	Uni - Control	Solidity	E	Sub	0.05	TRUE	5.07128	6.9297e-06
5	GA - Control	Solidity	E	Sub	0.05	TRUE	-3.03806	0.0390151
5	ABA - Control	Solidity	E	Sub	0.05	TRUE	7.44476	1.91536e-12
5	Ag_GA - Control	Solidity	E	Sub	0.05	TRUE	3.85546	0.00248813
5	UniGA - Control	Solidity	E	Sub	0.05	FALSE	-1.99759	0.415743
5	Uni - Ag	Solidity	E	Sub	0.05	FALSE	-1.24488	0.875835
5	GA - Ag	Solidity	E	Sub	0.05	TRUE	-8.97683	0
5	ABA - Ag	Solidity	E	Sub	0.05	FALSE	1.01815	0.949683
5	Ag_GA - Ag	Solidity	E	Sub	0.05	FALSE	-2.40412	0.197019
5	UniGA - Ag	Solidity	E	Sub	0.05	TRUE	-7.41055	1.05671e-12
5	GA - Uni	Solidity	E	Sub	0.05	TRUE	-8.10934	9.99201e-15
5	ABA - Uni	Solidity	E	Sub	0.05	FALSE	2.37349	0.2098
5	Ag_GA - Uni	Solidity	E	Sub	0.05	FALSE	-1.21582	0.88772
5	UniGA - Uni	Solidity	E	Sub	0.05	TRUE	-6.53347	2.85634e-09
5	ABA - GA	Solidity	E	Sub	0.05	TRUE	10.4828	0
5	Ag_GA - GA	Solidity	E	Sub	0.05	TRUE	6.89352	1.07648e-09
5	UniGA - GA	Solidity	E	Sub	0.05	FALSE	0.719738	0.991369
5	Ag_GA - ABA	Solidity	E	Sub	0.05	TRUE	-3.58931	0.00635886
5	UniGA - ABA	Solidity	E	Sub	0.05	TRUE	-8.65638	2.22045e-16
5	UniGA - Ag_GA	Solidity	E	Sub	0.05	TRUE	-5.44601	6.73354e-07
6	Ag - Control	Width	F	Sub	0.05	TRUE	4.43253	0.000209814
6	Uni - Control	Width	F	Sub	0.05	FALSE	1.04467	0.943213
6	GA - Control	Width	F	Sub	0.05	TRUE	18.8887	0
6	ABA - Control	Width	F	Sub	0.05	FALSE	2.16709	0.313347
6	Ag_GA - Control	Width	F	Sub	0.05	TRUE	17.4682	0
6	UniGA - Control	Width	F	Sub	0.05	TRUE	11.6429	0
6	Uni - Ag	Width	F	Sub	0.05	TRUE	-3.43647	0.0107563
6	GA - Ag	Width	F	Sub	0.05	TRUE	13.5771	0
6	ABA - Ag	Width	F	Sub	0.05	FALSE	-2.36629	0.212765
6	Ag_GA - Ag	Width	F	Sub	0.05	TRUE	12.2228	0
6	UniGA - Ag	Width	F	Sub	0.05	TRUE	7.20229	7.68086e-12
6	GA - Uni	Width	F	Sub	0.05	TRUE	17.844	0
6	ABA - Uni	Width	F	Sub	0.05	FALSE	1.12242	0.920893
6	Ag_GA - Uni	Width	F	Sub	0.05	TRUE	16.4235	0
6	UniGA - Uni	Width	F	Sub	0.05	TRUE	10.7085	0
6	ABA - GA	Width	F	Sub	0.05	TRUE	-16.7216	0
6	Ag_GA - GA	Width	F	Sub	0.05	FALSE	-1.42046	0.790085
6	UniGA - GA	Width	F	Sub	0.05	TRUE	-5.25163	6.08714e-06
6	Ag_GA - ABA	Width	F	Sub	0.05	TRUE	15.3011	0
6	UniGA - ABA	Width	F	Sub	0.05	TRUE	9.70461	0
6	UniGA - Ag_GA	Width	F	Sub	0.05	TRUE	-3.98113	0.00142708
7	Ag - Control	Length	G	Sub	0.05	TRUE	-17.623	0
7	Uni - Control	Length	G	Sub	0.05	TRUE	-19.6659	0
7	GA - Control	Length	G	Sub	0.05	TRUE	21.9789	0
7	ABA - Control	Length	G	Sub	0.05	TRUE	-20.8956	0
7	Ag_GA - Control	Length	G	Sub	0.05	FALSE	-2.80158	0.0757889
7	UniGA - Control	Length	G	Sub	0.05	TRUE	16.0792	0
7	Uni - Ag	Length	G	Sub	0.05	FALSE	-1.12766	0.919305
7	GA - Ag	Length	G	Sub	0.05	TRUE	38.5791	0
7	ABA - Ag	Length	G	Sub	0.05	FALSE	-2.3002	0.243593
7	Ag_GA - Ag	Length	G	Sub	0.05	TRUE	14.9518	0
7	UniGA - Ag	Length	G	Sub	0.05	TRUE	31.38	0
7	GA - Uni	Length	G	Sub	0.05	TRUE	41.6448	0
7	ABA - Uni	Length	G	Sub	0.05	FALSE	-1.22977	0.882091
7	Ag_GA - Uni	Length	G	Sub	0.05	TRUE	16.8643	0
7	UniGA - Uni	Length	G	Sub	0.05	TRUE	33.6689	0
7	ABA - GA	Length	G	Sub	0.05	TRUE	-42.8745	0
7	Ag_GA - GA	Length	G	Sub	0.05	TRUE	-24.7805	0
7	UniGA - GA	Length	G	Sub	0.05	TRUE	-3.57933	0.0064274
7	Ag_GA - ABA	Length	G	Sub	0.05	TRUE	18.094	0
7	UniGA - ABA	Length	G	Sub	0.05	TRUE	34.7688	0
7	UniGA - Ag_GA	Length	G	Sub	0.05	TRUE	18.585	0
8	ACC - Control	Area	A	Air	0.05	TRUE	3.90522	0.000611729
8	GA - Control	Area	A	Air	0.05	TRUE	9.43157	0
8	ACC_GA - Control	Area	A	Air	0.05	FALSE	1.98822	0.192871
8	GA - ACC	Area	A	Air	0.05	TRUE	6.17755	3.9041e-09
8	ACC_GA - ACC	Area	A	Air	0.05	FALSE	-1.77973	0.28341
8	ACC_GA - GA	Area	A	Air	0.05	TRUE	-7.44335	6.77347e-13
9	ACC - Control	Perim.	B	Air	0.05	TRUE	4.55599	2.90028e-05
9	GA - Control	Perim.	B	Air	0.05	TRUE	10.6685	0
9	ACC_GA - Control	Perim.	B	Air	0.05	TRUE	3.35169	0.00446075
9	GA - ACC	Perim.	B	Air	0.05	TRUE	6.8491	4.42085e-11
9	ACC_GA - ACC	Perim.	B	Air	0.05	FALSE	-0.97288	0.764629
9	ACC_GA - GA	Perim.	B	Air	0.05	TRUE	-7.31679	1.51767e-12
10	ACC - Control	Circ.	C	Air	0.05	TRUE	-4.9073	5.10257e-06
10	GA - Control	Circ.	C	Air	0.05	TRUE	-9.92865	0
10	ACC_GA - Control	Circ.	C	Air	0.05	TRUE	-7.30938	1.39022e-12
10	GA - ACC	Circ.	C	Air	0.05	TRUE	-5.70687	6.31648e-08
10	ACC_GA - ACC	Circ.	C	Air	0.05	TRUE	-2.90676	0.0194913
10	ACC_GA - GA	Circ.	C	Air	0.05	TRUE	2.61926	0.0443716
11	ACC - Control	AR	D	Air	0.05	TRUE	3.1081	0.0104876
11	GA - Control	AR	D	Air	0.05	TRUE	6.04896	7.39821e-09
11	ACC_GA - Control	AR	D	Air	0.05	TRUE	5.71087	6.22029e-08
11	GA - ACC	AR	D	Air	0.05	TRUE	3.35851	0.00446619
11	ACC_GA - ACC	AR	D	Air	0.05	TRUE	2.99708	0.0148585
11	ACC_GA - GA	AR	D	Air	0.05	FALSE	-0.338089	0.986664
12	ACC - Control	Solidity	E	Air	0.05	TRUE	-4.69954	1.65021e-05
12	GA - Control	Solidity	E	Air	0.05	TRUE	-8.45697	5.55112e-16
12	ACC_GA - Control	Solidity	E	Air	0.05	TRUE	-5.47492	2.56287e-07
12	GA - ACC	Solidity	E	Air	0.05	TRUE	-4.34134	8.18461e-05
12	ACC_GA - ACC	Solidity	E	Air	0.05	FALSE	-1.15339	0.656041
12	ACC_GA - GA	Solidity	E	Air	0.05	TRUE	2.98205	0.0156028
13	ACC - Control	Width	F	Air	0.05	TRUE	-10.8763	0
13	GA - Control	Width	F	Air	0.05	TRUE	-6.48934	3.85039e-10
13	ACC_GA - Control	Width	F	Air	0.05	TRUE	-12.3634	0
13	GA - ACC	Width	F	Air	0.05	TRUE	3.93886	0.00050737
13	ACC_GA - ACC	Width	F	Air	0.05	FALSE	-2.3408	0.089699
13	ACC_GA - GA	Width	F	Air	0.05	TRUE	-5.87409	2.1184e-08
14	ACC - Control	Length	G	Air	0.05	FALSE	-0.980629	0.760224
14	GA - Control	Length	G	Air	0.05	TRUE	5.01292	2.85189e-06
14	ACC_GA - Control	Length	G	Air	0.05	FALSE	-0.863754	0.823281
14	GA - ACC	Length	G	Air	0.05	TRUE	6.33967	1.01696e-09
14	ACC_GA - ACC	Length	G	Air	0.05	FALSE	0.0572366	0.999933
14	ACC_GA - GA	Length	G	Air	0.05	TRUE	-5.87668	1.8939e-08
